# Supplementary material for: Complex effects of environment and Wolbachia infections on the life history of Drosophila melanogaster hosts
Source: J Evol Biol. 2022 May 9;35(6):788–802. doi: 10.1111/jeb.14016 (PMC9321091; doi:10.1111/jeb.14016)
Supplement: Supplementary file 1 — Supplementary Material [file JEB-35-788-s001.zip]

Archive with 62 entries (51 files):
- Supplemental data/
- Supplemental data/.DS_Store
- Supplemental data/Figures/
- Supplemental data/Figures/Developmenttime.pdf
- Supplemental data/Figures/Fecundity.pdf
- Supplemental data/Figures/FemurLength.pdf
- Supplemental data/Figures/Figure 4.pdf
- Supplemental data/Figures/Icon_
- Supplemental data/Figures/Longevity.pdf
- Supplemental data/Figures/MatureEggs.pdf
- Supplemental data/Figures/Ovaries.pdf
- Supplemental data/FullData.xlsx
- Supplemental data/gel pictures/
- Supplemental data/gel pictures/Icon_
- Supplemental data/gel pictures/VNTR141-Portugal.pdf
- Supplemental data/gel pictures/wsp PCR results.pdf
- Supplemental data/Icon_
- Supplemental data/Scripts/
- Supplemental data/Scripts/.Rhistory
- Supplemental data/Scripts/DevelopmentTime.r
- Supplemental data/Scripts/Fecundity.r
- Supplemental data/Scripts/FemurLengths.r
- Supplemental data/Scripts/Icon_
- Supplemental data/Scripts/Longevity.r
- Supplemental data/Scripts/MatureEggs.r
- Supplemental data/Scripts/Ovaries.r
- Supplemental data/Statistics/
- Supplemental data/Statistics/Developmenttime.txt
- Supplemental data/Statistics/Fecundity.txt
- Supplemental data/Statistics/FemurLength.txt
- Supplemental data/Statistics/Icon_
- Supplemental data/Statistics/Longevity.txt
- Supplemental data/Statistics/MatureEggs.txt
- Supplemental data/Statistics/Ovaries.txt
- __MACOSX/
- __MACOSX/._Supplemental data
- __MACOSX/Supplemental data/
- __MACOSX/Supplemental data/._Figures
- __MACOSX/Supplemental data/._FullData.xlsx
- __MACOSX/Supplemental data/._gel pictures
- __MACOSX/Supplemental data/._Icon_
- __MACOSX/Supplemental data/._Scripts
- __MACOSX/Supplemental data/._Statistics
- __MACOSX/Supplemental data/Figures/
- __MACOSX/Supplemental data/Figures/._Figure 4.pdf
- __MACOSX/Supplemental data/Figures/._Icon_
- __MACOSX/Supplemental data/gel pictures/
- __MACOSX/Supplemental data/gel pictures/._Icon_
- __MACOSX/Supplemental data/Scripts/
- __MACOSX/Supplemental data/Scripts/._DevelopmentTime.r
- __MACOSX/Supplemental data/Scripts/._Fecundity.r
- __MACOSX/Supplemental data/Scripts/._FemurLengths.r
- __MACOSX/Supplemental data/Scripts/._Icon_
- __MACOSX/Supplemental data/Scripts/._Longevity.r
- __MACOSX/Supplemental data/Scripts/._MatureEggs.r
- __MACOSX/Supplemental data/Scripts/._Ovaries.r
- __MACOSX/Supplemental data/Statistics/
- __MACOSX/Supplemental data/Statistics/._Developmenttime.txt
- __MACOSX/Supplemental data/Statistics/._Fecundity.txt
- __MACOSX/Supplemental data/Statistics/._Icon_
- __MACOSX/Supplemental data/Statistics/._MatureEggs.txt
- __MACOSX/Supplemental data/Statistics/._Ovaries.txt
