# Supplementary material for: Complex effects of environment and Wolbachia infections on the life history of Drosophila melanogaster hosts
Source: J Evol Biol. 2022 May 9;35(6):788–802. doi: 10.1111/jeb.14016 (PMC9321091; doi:10.1111/jeb.14016)
Supplement: Supplementary file 1 — Supplementary Material [file JEB-35-788-s001.zip › Supplemental data/FullData.xlsx]

## Sheet: Tabelle1
Worksheet	Description
Developmenttime	Hours until eclosion, at three different rearing Temperature
Fecundity	Number of eclosed adults, from females reared at different temperature and different ages
Longevity	Number of dead flies at a given age of flies reared at different temperature
Ovaries	Number of ovarioles per one Ovary and also how many mature eggs present
Femur	Length of female femurs

## Sheet: Developmenttime
DevTime	Temp	Sex	Infection	Cross	Rep
179	28	f	-	wMelCS	wMelCSw-A2C
179	28	f	-	wMelCS	wMelCSw-A2C
179	28	f	-	wMelCS	wMelCSw-A2C
179	28	f	-	wMelCS	wMelCSw-A2C
179	28	m	-	wMelCS	wMelCSw-A2C
179	28	m	-	wMelCS	wMelCSw-A2C
179	28	m	-	wMelCS	wMelCSw-A2C
191	28	f	-	wMelCS	wMelCSw-A2C
191	28	f	-	wMelCS	wMelCSw-A2C
191	28	f	-	wMelCS	wMelCSw-A2C
191	28	f	-	wMelCS	wMelCSw-A2C
191	28	f	-	wMelCS	wMelCSw-A2C
191	28	f	-	wMelCS	wMelCSw-A2C
191	28	f	-	wMelCS	wMelCSw-A2C
191	28	m	-	wMelCS	wMelCSw-A2C
191	28	m	-	wMelCS	wMelCSw-A2C
191	28	m	-	wMelCS	wMelCSw-A2C
191	28	m	-	wMelCS	wMelCSw-A2C
191	28	m	-	wMelCS	wMelCSw-A2C
203	28	m	-	wMelCS	wMelCSw-A2C
203	28	f	-	wMel	wMelw-A2C
341	20	f	+	wMel	wMelw+AA
341	20	f	+	wMel	wMelw+AA
341	20	f	+	wMel	wMelw+AA
341	20	f	+	wMel	wMelw+AA
341	20	f	+	wMel	wMelw+AA
341	20	m	+	wMel	wMelw+AA
341	20	m	+	wMel	wMelw+AA
359	20	m	+	wMel	wMelw+AA
359	20	m	+	wMel	wMelw+AA
359	20	m	+	wMel	wMelw+AA
359	20	m	+	wMel	wMelw+AA
359	20	m	+	wMel	wMelw+AA
359	20	m	+	wMel	wMelw+AA
359	20	m	+	wMel	wMelw+AA
359	20	m	+	wMel	wMelw+AA
359	20	m	+	wMel	wMelw+AA
371	20	m	+	wMel	wMelw+AA
323	20	m	-	wMel	wMelw-AA
335	20	m	-	wMel	wMelw-AA
335	20	m	-	wMel	wMelw-AA
335	20	m	-	wMel	wMelw-AA
335	20	f	-	wMel	wMelw-AA
335	20	f	-	wMel	wMelw-AA
335	20	f	-	wMelCS	wMelCSw-AA
317	20	f	-	wMelCS	wMelCSw-AA
323	20	f	+	wMelCS	wMelCSw+AA
335	20	f	-	wMelCS	wMelCSw-AA
335	20	f	-	wMelCS	wMelCSw-AA
335	20	f	+	wMelCS	wMelCSw+AA
335	20	f	+	wMelCS	wMelCSw+AA
359	20	f	-	wMelCS	wMelCSw-AA
359	20	m	+	wMelCS	wMelCSw+AA
341	20	f	+	wMelCS	wMelCSw+AA
341	20	f	+	wMelCS	wMelCSw+AA
341	20	f	+	wMelCS	wMelCSw+AA
341	20	f	+	wMelCS	wMelCSw+AA
341	20	f	+	wMelCS	wMelCSw+AA
341	20	m	+	wMelCS	wMelCSw+AA
341	20	m	+	wMelCS	wMelCSw+AA
341	20	m	+	wMelCS	wMelCSw+AA
341	20	m	+	wMelCS	wMelCSw+AA
341	20	m	+	wMel	wMelw+AA
239	24	f	-	wMel	wMelw-AB
239	24	f	-	wMel	wMelw-AB
221	24	f	+	wMel	wMelw+AB
221	24	f	+	wMel	wMelw+AB
221	24	f	+	wMel	wMelw+AB
221	24	f	+	wMel	wMelw+AB
227	24	m	+	wMel	wMelw+AB
227	24	m	+	wMel	wMelw+AB
239	24	f	+	wMel	wMelw+AB
239	24	f	+	wMel	wMelw+AB
239	24	m	+	wMel	wMelw+AB
239	24	m	+	wMel	wMelw+AB
245	24	m	+	wMel	wMelw+AB
245	24	m	+	wMel	wMelw+AB
245	24	m	+	wMel	wMelw+AB
245	24	f	+	wMel	wMelw+AB
245	24	f	+	wMel	wMelw+AB
245	24	f	+	wMel	wMelw+AB
245	24	f	+	wMel	wMelw+AB
269	24	m	+	wMel	wMelw+AB
269	24	m	+	wMel	wMelw+AB
269	24	f	+	wMelCS	wMelCSw+AB
221	24	f	+	wMelCS	wMelCSw+AB
227	24	f	+	wMelCS	wMelCSw+AB
227	24	f	+	wMelCS	wMelCSw+AB
227	24	f	+	wMelCS	wMelCSw+AB
227	24	f	+	wMelCS	wMelCSw+AB
227	24	f	+	wMelCS	wMelCSw+AB
227	24	m	+	wMelCS	wMelCSw+AB
239	24	f	+	wMelCS	wMelCSw+AB
239	24	f	+	wMelCS	wMelCSw+AB
239	24	f	+	wMelCS	wMelCSw+AB
239	24	f	+	wMelCS	wMelCSw+AB
239	24	f	+	wMelCS	wMelCSw+AB
239	24	f	+	wMelCS	wMelCSw+AB
239	24	m	+	wMelCS	wMelCSw+AB
239	24	m	+	wMelCS	wMelCSw+AB
239	24	m	+	wMelCS	wMelCSw+AB
239	24	m	+	wMelCS	wMelCSw+AB
239	24	m	+	wMelCS	wMelCSw+AB
239	24	m	+	wMelCS	wMelCSw+AB
239	24	m	+	wMelCS	wMelCSw+AB
239	24	m	+	wMelCS	wMelCSw+AB
239	24	m	+	wMelCS	wMelCSw+AB
239	24	m	+	wMelCS	wMelCSw+AB
239	24	m	+	wMelCS	wMelCSw+AB
245	24	m	+	wMelCS	wMelCSw+AB
245	24	m	+	wMelCS	wMelCSw+AB
251	24	m	+	wMelCS	wMelCSw+AB
245	24	f	-	wMelCS	wMelCSw-AB
245	24	f	-	wMelCS	wMelCSw-AB
245	24	f	-	wMelCS	wMelCSw-AB
245	24	f	-	wMelCS	wMelCSw-AB
245	24	m	-	wMelCS	wMelCSw-AB
263	24	m	-	wMelCS	wMelCSw-AB
263	24	m	-	wMelCS	wMelCSw-AB
263	24	m	-	wMelCS	wMelCSw-AB
263	24	f	-	wMelCS	wMelCSw-AB
269	24	f	-	wMelCS	wMelCSw-AB
269	24	f	-	wMelCS	wMelCSw-AB
269	24	f	-	wMel	wMelw-AB
203	28	f	-	wMel	wMelw-AC
215	28	m	-	wMel	wMelw-AC
215	28	m	-	wMel	wMelw-AC
215	28	f	+	wMel	wMelw+AC
215	28	f	+	wMel	wMelw+AC
215	28	f	+	wMel	wMelw+AC
215	28	f	+	wMel	wMelw+AC
215	28	m	+	wMel	wMelw+AC
215	28	m	+	wMel	wMelw+AC
215	28	m	+	wMel	wMelw+AC
221	28	m	+	wMel	wMelw+AC
227	28	m	-	wMel	wMelw-AC
245	28	f	+	wMel	wMelw+AC
191	28	f	-	wMel	wMelw-AC
191	28	f	-	wMel	wMelw-AC
191	28	f	-	wMel	wMelw-AC
191	28	f	-	wMel	wMelw-AC
191	28	f	-	wMel	wMelw-AC
191	28	f	-	wMel	wMelw-AC
191	28	f	-	wMel	wMelw-AC
191	28	m	-	wMel	wMelw-AC
191	28	m	-	wMel	wMelw-AC
191	28	m	-	wMel	wMelw-AC
191	28	m	-	wMel	wMelw-AC
191	28	f	+	wMel	wMelw+AC
191	28	f	+	wMel	wMelw+AC
191	28	f	+	wMel	wMelw+AC
191	28	f	+	wMel	wMelw+AC
191	28	f	+	wMel	wMelw+AC
191	28	f	+	wMel	wMelw+AC
191	28	f	+	wMel	wMelw+AC
191	28	f	+	wMel	wMelw+AC
191	28	f	+	wMel	wMelw+AC
191	28	f	+	wMel	wMelw+AC
191	28	f	+	wMel	wMelw+AC
191	28	f	+	wMel	wMelw+AC
191	28	f	+	wMel	wMelw+AC
191	28	f	+	wMel	wMelw+AC
191	28	f	+	wMel	wMelw+AC
191	28	f	+	wMel	wMelw+AC
191	28	f	+	wMel	wMelw+AC
191	28	m	+	wMel	wMelw+AC
191	28	m	+	wMel	wMelw+AC
191	28	m	+	wMel	wMelw+AC
191	28	m	+	wMel	wMelw+AC
191	28	m	+	wMel	wMelw+AC
191	28	m	+	wMel	wMelw+AC
191	28	m	+	wMel	wMelw+AC
191	28	m	+	wMel	wMelw+AC
191	28	m	+	wMel	wMelw+AC
191	28	m	+	wMel	wMelw+AC
191	28	m	+	wMel	wMelw+AC
191	28	m	+	wMel	wMelw+AC
191	28	m	+	wMel	wMelw+AC
191	28	m	+	wMel	wMelw+AC
191	28	m	+	wMel	wMelw+AC
191	28	m	+	wMel	wMelw+AC
191	28	m	+	wMel	wMelw+AC
191	28	m	+	wMel	wMelw+AC
191	28	m	+	wMel	wMelw+AC
191	28	m	+	wMel	wMelw+AC
191	28	m	+	wMel	wMelw+AC
191	28	m	+	wMel	wMelw+AC
191	28	m	+	wMel	wMelw+AC
191	28	m	+	wMel	wMelw+AC
197	28	f	+	wMel	wMelw+AC
197	28	m	+	wMelCS	wMelCSw+AC
203	28	f	-	wMelCS	wMelCSw-AC
215	28	f	-	wMelCS	wMelCSw-AC
215	28	f	+	wMelCS	wMelCSw+AC
215	28	f	+	wMelCS	wMelCSw+AC
215	28	f	+	wMelCS	wMelCSw+AC
215	28	f	+	wMelCS	wMelCSw+AC
215	28	m	+	wMelCS	wMelCSw+AC
215	28	m	+	wMelCS	wMelCSw+AC
215	28	m	+	wMelCS	wMelCSw+AC
215	28	m	+	wMelCS	wMelCSw+AC
221	28	m	-	wMelCS	wMelCSw-AC
239	28	f	-	wMelCS	wMelCSw-AC
239	28	f	-	wMelCS	wMelCSw-AC
239	28	f	-	wMelCS	wMelCSw-AC
239	28	f	-	wMelCS	wMelCSw-AC
239	28	f	-	wMelCS	wMelCSw-AC
239	28	m	-	wMelCS	wMelCSw-AC
239	28	m	-	wMelCS	wMelCSw-AC
239	28	m	-	wMelCS	wMelCSw-AC
239	28	m	-	wMelCS	wMelCSw-AC
239	28	m	-	wMelCS	wMelCSw-AC
191	28	f	-	wMelCS	wMelCSw-AC
191	28	f	-	wMelCS	wMelCSw-AC
191	28	f	-	wMelCS	wMelCSw-AC
191	28	f	-	wMelCS	wMelCSw-AC
191	28	f	-	wMelCS	wMelCSw-AC
191	28	f	-	wMelCS	wMelCSw-AC
191	28	f	-	wMelCS	wMelCSw-AC
191	28	f	-	wMelCS	wMelCSw-AC
191	28	f	-	wMelCS	wMelCSw-AC
191	28	f	-	wMelCS	wMelCSw-AC
191	28	f	-	wMelCS	wMelCSw-AC
191	28	f	-	wMelCS	wMelCSw-AC
191	28	f	-	wMelCS	wMelCSw-AC
191	28	f	-	wMelCS	wMelCSw-AC
191	28	f	-	wMelCS	wMelCSw-AC
191	28	m	-	wMelCS	wMelCSw-AC
191	28	m	-	wMelCS	wMelCSw-AC
191	28	m	-	wMelCS	wMelCSw-AC
191	28	m	-	wMelCS	wMelCSw-AC
191	28	f	+	wMelCS	wMelCSw+AC
191	28	f	+	wMelCS	wMelCSw+AC
191	28	f	+	wMelCS	wMelCSw+AC
191	28	f	+	wMelCS	wMelCSw+AC
191	28	f	+	wMelCS	wMelCSw+AC
191	28	f	+	wMelCS	wMelCSw+AC
191	28	f	+	wMelCS	wMelCSw+AC
191	28	f	+	wMelCS	wMelCSw+AC
191	28	f	+	wMelCS	wMelCSw+AC
191	28	f	+	wMelCS	wMelCSw+AC
191	28	f	+	wMelCS	wMelCSw+AC
191	28	f	+	wMelCS	wMelCSw+AC
191	28	f	+	wMelCS	wMelCSw+AC
191	28	m	+	wMelCS	wMelCSw+AC
191	28	m	+	wMelCS	wMelCSw+AC
191	28	m	+	wMelCS	wMelCSw+AC
191	28	m	+	wMelCS	wMelCSw+AC
191	28	m	+	wMelCS	wMelCSw+AC
191	28	m	+	wMelCS	wMelCSw+AC
191	28	m	+	wMelCS	wMelCSw+AC
191	28	m	+	wMelCS	wMelCSw+AC
191	28	m	+	wMelCS	wMelCSw+AC
191	28	m	+	wMelCS	wMelCSw+AC
191	28	m	+	wMelCS	wMelCSw+AC
197	28	f	+	wMelCS	wMelCSw+AC
197	28	m	+	wMelCS	wMelCSw+AC
197	28	m	+	wMelCS	wMelCSw+AC
197	28	m	+	wMelCS	wMelCSw+AC
197	28	m	+	wMelCS	wMelCSw+AC
197	28	m	+	wMelCS	wMelCSw+AC
197	28	f	-	wMelCS	wMelCSw-AC
197	28	f	-	wMelCS	wMelCSw-AC
203	28	f	+	wMelCS	wMelCSw+AC
203	28	f	+	wMel	wMelw+AC
311	20	f	+	wMel	wMelw+BA
317	20	f	+	wMel	wMelw+BA
317	20	f	+	wMel	wMelw+BA
317	20	f	+	wMel	wMelw+BA
317	20	f	+	wMel	wMelw+BA
317	20	f	+	wMel	wMelw+BA
317	20	f	+	wMel	wMelw+BA
317	20	m	+	wMel	wMelw+BA
335	20	m	+	wMel	wMelw+BA
335	20	m	+	wMel	wMelw+BA
335	20	m	+	wMel	wMelw+BA
335	20	m	+	wMel	wMelw+BA
341	20	m	+	wMel	wMelw+BA
341	20	m	+	wMel	wMelw+BA
341	20	f	+	wMel	wMelw+BA
311	20	f	-	wMel	wMelw-BA
311	20	f	-	wMel	wMelw-BA
311	20	f	-	wMel	wMelw-BA
335	20	f	-	wMel	wMelw-BA
335	20	f	-	wMel	wMelw-BA
335	20	m	-	wMel	wMelw-BA
335	20	m	-	wMel	wMelw-BA
335	20	m	-	wMel	wMelw-BA
335	20	m	-	wMel	wMelw-BA
335	20	m	-	wMel	wMelw-BA
335	20	f	-	wMel	wMelw-BA
335	20	f	-	wMel	wMelw-BA
317	20	m	-	wMel	wMelw-BA
317	20	f	-	wMel	wMelw-BA
317	20	f	-	wMel	wMelw-BA
317	20	f	-	wMel	wMelw-BA
317	20	f	-	wMel	wMelw-BA
317	20	f	-	wMel	wMelw-BA
317	20	f	-	wMel	wMelw-BA
317	20	f	-	wMelCS	wMelCSw-BA
341	20	f	-	wMelCS	wMelCSw-BA
341	20	f	-	wMelCS	wMelCSw-BA
341	20	f	-	wMelCS	wMelCSw-BA
341	20	f	-	wMelCS	wMelCSw-BA
341	20	f	-	wMelCS	wMelCSw-BA
341	20	f	-	wMelCS	wMelCSw-BA
347	20	m	-	wMelCS	wMelCSw-BA
359	20	m	-	wMelCS	wMelCSw-BA
383	20	m	-	wMelCS	wMelCSw-BA
365	20	m	+	wMelCS	wMelCSw+BA
365	20	m	+	wMelCS	wMelCSw+BA
365	20	m	+	wMelCS	wMelCSw+BA
365	20	m	+	wMelCS	wMelCSw+BA
365	20	f	+	wMelCS	wMelCSw+BA
323	20	f	+	wMelCS	wMelCSw+BA
323	20	f	+	wMelCS	wMelCSw+BA
335	20	f	+	wMelCS	wMelCSw+BA
335	20	f	+	wMelCS	wMelCSw+BA
335	20	f	+	wMelCS	wMelCSw+BA
335	20	f	+	wMelCS	wMelCSw+BA
335	20	f	+	wMelCS	wMelCSw+BA
335	20	f	+	wMelCS	wMelCSw+BA
335	20	f	+	wMelCS	wMelCSw+BA
335	20	f	+	wMelCS	wMelCSw+BA
335	20	f	+	wMelCS	wMelCSw+BA
335	20	f	+	wMelCS	wMelCSw+BA
335	20	m	+	wMelCS	wMelCSw+BA
335	20	m	+	wMelCS	wMelCSw+BA
335	20	m	+	wMelCS	wMelCSw+BA
335	20	m	+	wMelCS	wMelCSw+BA
335	20	m	+	wMelCS	wMelCSw+BA
335	20	m	+	wMelCS	wMelCSw+BA
335	20	m	+	wMelCS	wMelCSw+BA
335	20	m	+	wMelCS	wMelCSw+BA
335	20	m	+	wMelCS	wMelCSw+BA
335	20	m	+	wMelCS	wMelCSw+BA
335	20	m	+	wMelCS	wMelCSw+BA
335	20	m	+	wMel	wMelw+BA
221	24	f	-	wMel	wMelw-BB
221	24	f	-	wMel	wMelw-BB
227	24	f	-	wMel	wMelw-BB
227	24	f	-	wMel	wMelw-BB
227	24	f	-	wMel	wMelw-BB
227	24	f	-	wMel	wMelw-BB
227	24	f	-	wMel	wMelw-BB
227	24	f	-	wMel	wMelw-BB
227	24	f	-	wMel	wMelw-BB
227	24	f	-	wMel	wMelw-BB
227	24	f	-	wMel	wMelw-BB
227	24	f	-	wMel	wMelw-BB
227	24	f	-	wMel	wMelw-BB
227	24	f	-	wMel	wMelw-BB
227	24	f	-	wMel	wMelw-BB
227	24	f	-	wMel	wMelw-BB
227	24	f	-	wMel	wMelw-BB
227	24	m	-	wMel	wMelw-BB
239	24	m	-	wMel	wMelw-BB
239	24	m	-	wMel	wMelw-BB
239	24	m	-	wMel	wMelw-BB
239	24	m	-	wMel	wMelw-BB
239	24	m	-	wMel	wMelw-BB
239	24	m	-	wMel	wMelw-BB
239	24	f	-	wMel	wMelw-BB
245	24	m	-	wMel	wMelw-BB
221	24	f	+	wMel	wMelw+BB
221	24	f	+	wMel	wMelw+BB
221	24	f	+	wMel	wMelw+BB
221	24	f	+	wMel	wMelw+BB
221	24	f	+	wMel	wMelw+BB
221	24	f	+	wMel	wMelw+BB
221	24	f	+	wMel	wMelw+BB
227	24	f	+	wMel	wMelw+BB
239	24	m	+	wMel	wMelw+BB
239	24	m	+	wMel	wMelw+BB
239	24	m	+	wMel	wMelw+BB
239	24	m	+	wMel	wMelw+BB
239	24	m	+	wMel	wMelw+BB
239	24	m	+	wMel	wMelw+BB
245	24	m	+	wMelCS	wMelCSw+BB
221	24	f	-	wMelCS	wMelCSw-BB
221	24	f	-	wMelCS	wMelCSw-BB
221	24	f	-	wMelCS	wMelCSw-BB
221	24	f	-	wMelCS	wMelCSw-BB
221	24	f	-	wMelCS	wMelCSw-BB
221	24	f	-	wMelCS	wMelCSw-BB
221	24	f	-	wMelCS	wMelCSw-BB
221	24	f	-	wMelCS	wMelCSw-BB
221	24	f	-	wMelCS	wMelCSw-BB
221	24	f	-	wMelCS	wMelCSw-BB
221	24	m	-	wMelCS	wMelCSw-BB
221	24	m	-	wMelCS	wMelCSw-BB
221	24	m	-	wMelCS	wMelCSw-BB
221	24	m	-	wMelCS	wMelCSw-BB
221	24	m	-	wMelCS	wMelCSw-BB
221	24	m	-	wMelCS	wMelCSw-BB
221	24	f	+	wMelCS	wMelCSw+BB
221	24	f	+	wMelCS	wMelCSw+BB
227	24	f	+	wMelCS	wMelCSw+BB
227	24	f	+	wMelCS	wMelCSw+BB
227	24	m	+	wMelCS	wMelCSw+BB
227	24	m	-	wMelCS	wMelCSw-BB
227	24	m	-	wMelCS	wMelCSw-BB
227	24	m	-	wMelCS	wMelCSw-BB
227	24	m	-	wMelCS	wMelCSw-BB
227	24	m	-	wMelCS	wMelCSw-BB
227	24	m	-	wMelCS	wMelCSw-BB
227	24	m	-	wMelCS	wMelCSw-BB
227	24	f	-	wMelCS	wMelCSw-BB
227	24	f	-	wMelCS	wMelCSw-BB
227	24	f	-	wMelCS	wMelCSw-BB
227	24	f	-	wMelCS	wMelCSw-BB
227	24	f	-	wMelCS	wMelCSw-BB
239	24	f	-	wMelCS	wMelCSw-BB
239	24	f	-	wMelCS	wMelCSw-BB
239	24	f	-	wMelCS	wMelCSw-BB
239	24	m	-	wMelCS	wMelCSw-BB
239	24	m	-	wMelCS	wMelCSw-BB
239	24	m	-	wMelCS	wMelCSw-BB
239	24	m	-	wMelCS	wMelCSw-BB
239	24	m	-	wMelCS	wMelCSw-BB
239	24	m	-	wMelCS	wMelCSw-BB
239	24	m	-	wMelCS	wMelCSw-BB
239	24	f	+	wMelCS	wMelCSw+BB
239	24	f	+	wMelCS	wMelCSw+BB
239	24	f	+	wMelCS	wMelCSw+BB
239	24	f	+	wMelCS	wMelCSw+BB
239	24	f	+	wMelCS	wMelCSw+BB
239	24	m	+	wMelCS	wMelCSw+BB
239	24	m	+	wMelCS	wMelCSw+BB
239	24	m	+	wMelCS	wMelCSw+BB
239	24	m	+	wMelCS	wMelCSw+BB
239	24	m	+	wMelCS	wMelCSw+BB
239	24	m	+	wMelCS	wMelCSw+BB
239	24	m	+	wMelCS	wMelCSw+BB
239	24	m	+	wMelCS	wMelCSw+BB
239	24	m	+	wMelCS	wMelCSw+BB
239	24	m	+	wMelCS	wMelCSw+BB
239	24	m	+	wMelCS	wMelCSw+BB
251	24	m	+	wMelCS	wMelCSw+BB
251	24	m	+	wMelCS	wMelCSw+BB
251	24	f	+	wMelCS	wMelCSw+BB
263	24	f	-	wMelCS	wMelCSw-BB
263	24	m	+	wMelCS	wMelCSw+BB
263	24	m	+	wMel	wMelw+BB
215	28	f	-	wMel	wMelw-BC
215	28	f	-	wMel	wMelw-BC
215	28	f	-	wMel	wMelw-BC
215	28	m	-	wMel	wMelw-BC
221	28	f	+	wMel	wMelw+BC
221	28	f	-	wMel	wMelw-BC
221	28	f	-	wMel	wMelw-BC
245	28	m	-	wMel	wMelw-BC
191	28	f	-	wMel	wMelw-BC
191	28	f	-	wMel	wMelw-BC
191	28	f	-	wMel	wMelw-BC
191	28	f	-	wMel	wMelw-BC
191	28	f	-	wMel	wMelw-BC
191	28	f	-	wMel	wMelw-BC
191	28	f	-	wMel	wMelw-BC
191	28	m	-	wMel	wMelw-BC
191	28	m	-	wMel	wMelw-BC
191	28	m	-	wMel	wMelw-BC
191	28	m	-	wMel	wMelw-BC
191	28	m	-	wMel	wMelw-BC
191	28	m	-	wMel	wMelw-BC
191	28	m	-	wMel	wMelw-BC
191	28	m	-	wMel	wMelw-BC
191	28	f	-	wMel	wMelw-BC
191	28	f	-	wMel	wMelw-BC
191	28	f	-	wMel	wMelw-BC
191	28	f	-	wMel	wMelw-BC
191	28	m	-	wMel	wMelw-BC
191	28	f	+	wMel	wMelw+BC
191	28	f	+	wMel	wMelw+BC
191	28	f	+	wMel	wMelw+BC
191	28	f	+	wMel	wMelw+BC
191	28	f	+	wMel	wMelw+BC
191	28	m	+	wMel	wMelw+BC
191	28	m	+	wMel	wMelw+BC
191	28	m	+	wMel	wMelw+BC
191	28	m	+	wMel	wMelw+BC
191	28	m	+	wMel	wMelw+BC
197	28	m	-	wMelCS	wMelCSw-BC
221	28	m	-	wMelCS	wMelCSw-BC
227	28	f	+	wMelCS	wMelCSw+BC
191	28	f	-	wMelCS	wMelCSw-BC
191	28	f	-	wMelCS	wMelCSw-BC
191	28	m	-	wMelCS	wMelCSw-BC
191	28	m	-	wMelCS	wMelCSw-BC
191	28	m	-	wMelCS	wMelCSw-BC
191	28	m	-	wMelCS	wMelCSw-BC
191	28	m	-	wMelCS	wMelCSw-BC
191	28	f	+	wMelCS	wMelCSw+BC
191	28	f	+	wMelCS	wMelCSw+BC
191	28	f	+	wMelCS	wMelCSw+BC
191	28	f	+	wMelCS	wMelCSw+BC
191	28	f	+	wMelCS	wMelCSw+BC
191	28	f	+	wMelCS	wMelCSw+BC
191	28	f	+	wMelCS	wMelCSw+BC
191	28	f	+	wMelCS	wMelCSw+BC
191	28	f	+	wMelCS	wMelCSw+BC
191	28	f	+	wMelCS	wMelCSw+BC
191	28	f	+	wMelCS	wMelCSw+BC
191	28	f	+	wMelCS	wMelCSw+BC
191	28	f	+	wMelCS	wMelCSw+BC
191	28	f	+	wMelCS	wMelCSw+BC
191	28	f	+	wMelCS	wMelCSw+BC
191	28	f	+	wMelCS	wMelCSw+BC
191	28	f	+	wMelCS	wMelCSw+BC
191	28	m	+	wMelCS	wMelCSw+BC
191	28	m	+	wMelCS	wMelCSw+BC
191	28	m	+	wMelCS	wMelCSw+BC
191	28	m	+	wMelCS	wMelCSw+BC
191	28	m	+	wMelCS	wMelCSw+BC
191	28	m	+	wMelCS	wMelCSw+BC
191	28	m	+	wMelCS	wMelCSw+BC
191	28	m	+	wMelCS	wMelCSw+BC
191	28	m	+	wMelCS	wMelCSw+BC
191	28	m	+	wMelCS	wMelCSw+BC
191	28	m	+	wMelCS	wMelCSw+BC
191	28	m	+	wMelCS	wMelCSw+BC
191	28	m	+	wMelCS	wMelCSw+BC
191	28	m	+	wMelCS	wMelCSw+BC
191	28	m	+	wMelCS	wMelCSw+BC
191	28	m	+	wMelCS	wMelCSw+BC
191	28	m	+	wMelCS	wMelCSw+BC
191	28	m	+	wMelCS	wMelCSw+BC
191	28	m	+	wMelCS	wMelCSw+BC
197	28	f	+	wMelCS	wMelCSw+BC
203	28	m	+	wMelCS	wMelCSw+BC
203	28	m	+	wMelCS	wMelCSw+BC
203	28	m	+	wMel	wMelw+BC
341	20	m	+	wMel	wMelw+CA
341	20	m	+	wMelCS	wMelCSw+CA
323	20	m	+	wMelCS	wMelCSw+CA
335	20	f	-	wMelCS	wMelCSw-CA
335	20	f	+	wMelCS	wMelCSw+CA
335	20	f	+	wMelCS	wMelCSw+CA
335	20	f	+	wMelCS	wMelCSw+CA
335	20	f	+	wMelCS	wMelCSw+CA
335	20	f	+	wMelCS	wMelCSw+CA
335	20	f	+	wMelCS	wMelCSw+CA
359	20	f	-	wMelCS	wMelCSw-CA
359	20	m	+	wMelCS	wMelCSw+CA
341	20	f	+	wMelCS	wMelCSw+CA
341	20	f	+	wMelCS	wMelCSw+CA
341	20	f	+	wMelCS	wMelCSw+CA
341	20	f	+	wMel	wMelw+CA
221	24	f	-	wMel	wMelw-CB
221	24	f	-	wMel	wMelw-CB
221	24	f	-	wMel	wMelw-CB
221	24	f	-	wMel	wMelw-CB
221	24	f	-	wMel	wMelw-CB
227	24	f	-	wMel	wMelw-CB
227	24	m	-	wMel	wMelw-CB
227	24	m	-	wMel	wMelw-CB
227	24	f	-	wMel	wMelw-CB
227	24	f	-	wMel	wMelw-CB
227	24	f	-	wMel	wMelw-CB
227	24	f	-	wMel	wMelw-CB
227	24	f	-	wMel	wMelw-CB
227	24	f	-	wMel	wMelw-CB
227	24	f	-	wMel	wMelw-CB
227	24	f	-	wMel	wMelw-CB
239	24	f	-	wMel	wMelw-CB
239	24	f	-	wMel	wMelw-CB
239	24	m	-	wMel	wMelw-CB
239	24	m	-	wMel	wMelw-CB
239	24	m	-	wMel	wMelw-CB
239	24	m	-	wMel	wMelw-CB
239	24	m	-	wMel	wMelw-CB
239	24	m	-	wMel	wMelw-CB
239	24	m	-	wMel	wMelw-CB
239	24	m	-	wMel	wMelw-CB
239	24	m	-	wMel	wMelw-CB
239	24	m	-	wMel	wMelw-CB
221	24	f	+	wMel	wMelw+CB
221	24	f	+	wMel	wMelw+CB
221	24	f	+	wMel	wMelw+CB
221	24	f	+	wMel	wMelw+CB
221	24	f	+	wMel	wMelw+CB
221	24	m	+	wMel	wMelw+CB
227	24	f	+	wMel	wMelw+CB
227	24	f	+	wMel	wMelw+CB
227	24	f	+	wMel	wMelw+CB
227	24	f	+	wMel	wMelw+CB
227	24	f	+	wMel	wMelw+CB
227	24	f	+	wMel	wMelw+CB
227	24	f	+	wMel	wMelw+CB
227	24	f	+	wMel	wMelw+CB
227	24	f	+	wMel	wMelw+CB
227	24	f	+	wMel	wMelw+CB
227	24	f	+	wMel	wMelw+CB
227	24	m	+	wMel	wMelw+CB
227	24	m	+	wMel	wMelw+CB
239	24	f	+	wMel	wMelw+CB
239	24	f	+	wMel	wMelw+CB
239	24	f	+	wMel	wMelw+CB
239	24	f	+	wMel	wMelw+CB
239	24	f	+	wMel	wMelw+CB
239	24	f	+	wMel	wMelw+CB
239	24	f	+	wMel	wMelw+CB
239	24	f	+	wMel	wMelw+CB
239	24	m	+	wMel	wMelw+CB
239	24	m	+	wMel	wMelw+CB
239	24	m	+	wMel	wMelw+CB
239	24	m	+	wMel	wMelw+CB
239	24	m	+	wMel	wMelw+CB
239	24	m	+	wMel	wMelw+CB
239	24	m	+	wMel	wMelw+CB
239	24	m	+	wMel	wMelw+CB
239	24	m	+	wMel	wMelw+CB
239	24	m	+	wMelCS	wMelCSw+CB
227	24	f	+	wMelCS	wMelCSw+CB
227	24	f	-	wMelCS	wMelCSw-CB
227	24	f	-	wMelCS	wMelCSw-CB
227	24	f	-	wMelCS	wMelCSw-CB
227	24	f	-	wMelCS	wMelCSw-CB
227	24	f	-	wMelCS	wMelCSw-CB
227	24	f	-	wMelCS	wMelCSw-CB
227	24	f	-	wMelCS	wMelCSw-CB
227	24	f	-	wMelCS	wMelCSw-CB
227	24	m	-	wMelCS	wMelCSw-CB
227	24	m	-	wMelCS	wMelCSw-CB
239	24	m	-	wMelCS	wMelCSw-CB
239	24	m	-	wMelCS	wMelCSw-CB
239	24	m	-	wMelCS	wMelCSw-CB
239	24	m	-	wMelCS	wMelCSw-CB
239	24	m	-	wMelCS	wMelCSw-CB
239	24	m	-	wMelCS	wMelCSw-CB
239	24	f	-	wMelCS	wMelCSw-CB
239	24	f	-	wMelCS	wMelCSw-CB
239	24	f	-	wMelCS	wMelCSw-CB
239	24	f	-	wMelCS	wMelCSw-CB
239	24	f	-	wMelCS	wMelCSw-CB
239	24	f	-	wMelCS	wMelCSw-CB
239	24	f	-	wMelCS	wMelCSw-CB
245	24	m	+	wMelCS	wMelCSw+CB
245	24	f	+	wMelCS	wMelCSw+CB
245	24	m	+	wMelCS	wMelCSw+CB
245	24	m	+	wMelCS	wMelCSw+CB
245	24	m	-	wMelCS	wMelCSw-CB
245	24	m	-	wMelCS	wMelCSw-CB
245	24	f	-	wMelCS	wMelCSw-CB
251	24	m	-	wMel	wMelw-CB
203	28	m	+	wMel	wMelw+CC
203	28	m	+	wMel	wMelw+CC
215	28	f	+	wMel	wMelw+CC
215	28	f	+	wMel	wMelw+CC
215	28	f	+	wMel	wMelw+CC
215	28	f	+	wMel	wMelw+CC
215	28	f	+	wMel	wMelw+CC
215	28	f	+	wMel	wMelw+CC
215	28	m	+	wMel	wMelw+CC
215	28	m	+	wMel	wMelw+CC
215	28	m	+	wMel	wMelw+CC
215	28	m	+	wMel	wMelw+CC
215	28	m	+	wMel	wMelw+CC
215	28	m	+	wMel	wMelw+CC
215	28	m	+	wMel	wMelw+CC
215	28	m	+	wMel	wMelw+CC
215	28	m	+	wMel	wMelw+CC
215	28	m	+	wMel	wMelw+CC
191	28	f	-	wMel	wMelw-CC
191	28	f	+	wMel	wMelw+CC
191	28	f	+	wMel	wMelw+CC
191	28	f	+	wMel	wMelw+CC
191	28	f	+	wMel	wMelw+CC
191	28	f	+	wMel	wMelw+CC
191	28	f	+	wMel	wMelw+CC
191	28	f	+	wMel	wMelw+CC
191	28	f	+	wMel	wMelw+CC
191	28	f	+	wMel	wMelw+CC
191	28	f	+	wMel	wMelw+CC
191	28	f	+	wMel	wMelw+CC
191	28	f	+	wMel	wMelw+CC
191	28	f	+	wMel	wMelw+CC
191	28	f	+	wMel	wMelw+CC
191	28	f	+	wMel	wMelw+CC
191	28	f	+	wMel	wMelw+CC
191	28	m	+	wMel	wMelw+CC
191	28	m	+	wMel	wMelw+CC
191	28	m	+	wMel	wMelw+CC
191	28	m	+	wMel	wMelw+CC
191	28	m	+	wMel	wMelw+CC
191	28	m	+	wMel	wMelw+CC
191	28	m	+	wMel	wMelw+CC
191	28	m	+	wMel	wMelw+CC
191	28	m	+	wMel	wMelw+CC
191	28	m	+	wMel	wMelw+CC
191	28	m	+	wMel	wMelw+CC
191	28	m	+	wMel	wMelw+CC
191	28	m	+	wMel	wMelw+CC
191	28	m	+	wMel	wMelw+CC
191	28	m	+	wMel	wMelw+CC
191	28	m	+	wMel	wMelw+CC
191	28	m	+	wMel	wMelw+CC
191	28	m	+	wMel	wMelw+CC
191	28	m	+	wMel	wMelw+CC
191	28	m	+	wMel	wMelw+CC
191	28	m	+	wMel	wMelw+CC
191	28	m	+	wMel	wMelw+CC
197	28	f	+	wMel	wMelw+CC
197	28	f	+	wMel	wMelw+CC
197	28	f	+	wMel	wMelw+CC
197	28	m	+	wMel	wMelw+CC
197	28	m	+	wMel	wMelw+CC
197	28	m	-	wMel	wMelw-CC
197	28	m	-	wMel	wMelw-CC
197	28	m	-	wMel	wMelw-CC
197	28	m	-	wMel	wMelw-CC
197	28	m	-	wMelCS	wMelCSw-CC
203	28	f	-	wMelCS	wMelCSw-CC
203	28	f	-	wMelCS	wMelCSw-CC
215	28	f	-	wMelCS	wMelCSw-CC
215	28	f	-	wMelCS	wMelCSw-CC
215	28	m	-	wMelCS	wMelCSw-CC
215	28	f	+	wMelCS	wMelCSw+CC
215	28	f	+	wMelCS	wMelCSw+CC
215	28	m	+	wMelCS	wMelCSw+CC
221	28	m	-	wMelCS	wMelCSw-CC
239	24	f	+	wMelCS	wMelCSw+CC
239	24	f	+	wMelCS	wMelCSw+CC
239	24	f	+	wMelCS	wMelCSw+CC
239	24	f	+	wMelCS	wMelCSw+CC
239	24	f	+	wMelCS	wMelCSw+CC
239	24	f	+	wMelCS	wMelCSw+CC
239	24	f	+	wMelCS	wMelCSw+CC
239	24	f	+	wMelCS	wMelCSw+CC
239	24	f	+	wMelCS	wMelCSw+CC
239	24	m	+	wMelCS	wMelCSw+CC
239	24	m	+	wMelCS	wMelCSw+CC
239	24	m	+	wMelCS	wMelCSw+CC
239	24	m	+	wMelCS	wMelCSw+CC
239	24	m	+	wMelCS	wMelCSw+CC
239	24	m	+	wMelCS	wMelCSw+CC
239	24	m	+	wMelCS	wMelCSw+CC
239	24	m	+	wMelCS	wMelCSw+CC
239	28	m	+	wMelCS	wMelCSw+CC
251	24	m	+	wMelCS	wMelCSw+CC
191	28	f	-	wMelCS	wMelCSw-CC
191	28	f	-	wMelCS	wMelCSw-CC
191	28	f	-	wMelCS	wMelCSw-CC
191	28	f	-	wMelCS	wMelCSw-CC
191	28	f	-	wMelCS	wMelCSw-CC
191	28	f	-	wMelCS	wMelCSw-CC
191	28	f	-	wMelCS	wMelCSw-CC
191	28	f	-	wMelCS	wMelCSw-CC
191	28	m	-	wMelCS	wMelCSw-CC
191	28	m	-	wMelCS	wMelCSw-CC
191	28	m	-	wMelCS	wMelCSw-CC
191	28	m	-	wMelCS	wMelCSw-CC
191	28	m	-	wMelCS	wMelCSw-CC
191	28	m	-	wMelCS	wMelCSw-CC
191	28	m	-	wMelCS	wMelCSw-CC
191	28	m	-	wMelCS	wMelCSw-CC
191	28	m	-	wMelCS	wMelCSw-CC
191	28	m	-	wMelCS	wMelCSw-CC
191	28	m	-	wMelCS	wMelCSw-CC
191	28	f	+	wMelCS	wMelCSw+CC
191	28	f	+	wMelCS	wMelCSw+CC
191	28	f	+	wMelCS	wMelCSw+CC
191	28	f	+	wMelCS	wMelCSw+CC
191	28	f	+	wMelCS	wMelCSw+CC
191	28	f	+	wMelCS	wMelCSw+CC
191	28	f	+	wMelCS	wMelCSw+CC
191	28	f	+	wMelCS	wMelCSw+CC
191	28	f	+	wMelCS	wMelCSw+CC
191	28	f	+	wMelCS	wMelCSw+CC
191	28	f	+	wMelCS	wMelCSw+CC
191	28	f	+	wMelCS	wMelCSw+CC
191	28	f	+	wMelCS	wMelCSw+CC
191	28	f	+	wMelCS	wMelCSw+CC
191	28	f	+	wMelCS	wMelCSw+CC
191	28	f	+	wMelCS	wMelCSw+CC
191	28	f	+	wMelCS	wMelCSw+CC
191	28	m	+	wMelCS	wMelCSw+CC
191	28	m	+	wMelCS	wMelCSw+CC
191	28	m	+	wMelCS	wMelCSw+CC
191	28	m	+	wMelCS	wMelCSw+CC
191	28	m	+	wMelCS	wMelCSw+CC
191	28	m	+	wMelCS	wMelCSw+CC
191	28	m	+	wMelCS	wMelCSw+CC
191	28	m	+	wMelCS	wMelCSw+CC
191	28	m	+	wMelCS	wMelCSw+CC
191	28	m	+	wMelCS	wMelCSw+CC
191	28	m	+	wMelCS	wMelCSw+CC
191	28	m	+	wMelCS	wMelCSw+CC
191	28	m	+	wMelCS	wMelCSw+CC
191	28	m	+	wMelCS	wMelCSw+CC
191	28	m	+	wMelCS	wMelCSw+CC
191	28	m	+	wMelCS	wMelCSw+CC
191	28	m	+	wMelCS	wMelCSw+CC
191	28	m	+	wMelCS	wMelCSw+CC
191	28	m	+	wMelCS	wMelCSw+CC
191	28	m	+	wMelCS	wMelCSw+CC
191	28	m	+	wMelCS	wMelCSw+CC
191	28	m	+	wMelCS	wMelCSw+CC
197	28	m	+	wMelCS	wMelCSw+CC
197	28	m	+	wMelCS	wMelCSw+CC
203	28	f	+	wMel	wMelw+CC
317	20	f	+	wMel	wMelw+DA
317	20	f	+	wMel	wMelw+DA
317	20	f	+	wMel	wMelw+DA
335	20	m	+	wMel	wMelw+DA
335	20	m	+	wMel	wMelw+DA
335	20	m	+	wMel	wMelw+DA
335	20	f	+	wMel	wMelw+DA
311	20	f	-	wMel	wMelw-DA
311	20	f	-	wMel	wMelw-DA
311	20	f	-	wMel	wMelw-DA
311	20	f	-	wMel	wMelw-DA
311	20	m	-	wMel	wMelw-DA
335	20	m	-	wMel	wMelw-DA
335	20	m	-	wMel	wMelw-DA
335	20	m	-	wMel	wMelw-DA
335	20	m	-	wMel	wMelw-DA
335	20	m	-	wMel	wMelw-DA
335	20	m	-	wMel	wMelw-DA
335	20	m	-	wMel	wMelw-DA
317	20	m	-	wMel	wMelw-DA
317	20	m	-	wMel	wMelw-DA
317	20	m	-	wMel	wMelw-DA
317	20	f	-	wMel	wMelw-DA
317	20	f	-	wMel	wMelw-DA
317	20	f	-	wMel	wMelw-DA
317	20	f	-	wMel	wMelw-DA
317	20	f	-	wMelCS	wMelCSw-DA
335	20	f	-	wMelCS	wMelCSw-DA
335	20	f	-	wMelCS	wMelCSw-DA
335	20	f	-	wMelCS	wMelCSw-DA
335	20	f	-	wMelCS	wMelCSw-DA
335	20	f	+	wMelCS	wMelCSw+DA
335	20	f	+	wMelCS	wMelCSw+DA
335	20	f	+	wMelCS	wMelCSw+DA
335	20	f	+	wMelCS	wMelCSw+DA
335	20	f	+	wMelCS	wMelCSw+DA
335	20	f	+	wMelCS	wMelCSw+DA
335	20	m	+	wMelCS	wMelCSw+DA
341	20	f	-	wMelCS	wMelCSw-DA
341	20	f	-	wMelCS	wMelCSw-DA
341	20	f	-	wMelCS	wMelCSw-DA
341	20	m	-	wMelCS	wMelCSw-DA
341	20	m	-	wMelCS	wMelCSw-DA
341	20	m	-	wMelCS	wMelCSw-DA
341	20	m	-	wMelCS	wMelCSw-DA
341	20	m	-	wMelCS	wMelCSw-DA
347	20	m	+	wMelCS	wMelCSw+DA
347	20	m	+	wMelCS	wMelCSw+DA
359	20	m	-	wMelCS	wMelCSw-DA
359	20	m	-	wMelCS	wMelCSw-DA
359	20	m	+	wMelCS	wMelCSw+DA
359	20	m	+	wMelCS	wMelCSw+DA
359	20	m	+	wMelCS	wMelCSw+DA
371	20	m	-	wMelCS	wMelCSw-DA
371	20	m	-	wMelCS	wMelCSw-DA
371	20	m	-	wMelCS	wMelCSw-DA
371	20	m	-	wMelCS	wMelCSw-DA
371	20	f	-	wMelCS	wMelCSw-DA
383	20	m	-	wMelCS	wMelCSw-DA
383	20	m	-	wMelCS	wMelCSw-DA
383	20	m	-	wMelCS	wMelCSw-DA
383	20	m	-	wMelCS	wMelCSw-DA
383	20	m	-	wMelCS	wMelCSw-DA
365	20	m	+	wMelCS	wMelCSw+DA
365	20	m	+	wMel	wMelw+DA
239	24	f	-	wMel	wMelw-DB
239	24	f	-	wMel	wMelw-DB
239	24	f	-	wMel	wMelw-DB
239	24	f	-	wMel	wMelw-DB
239	24	f	-	wMel	wMelw-DB
239	24	f	-	wMel	wMelw-DB
239	24	m	-	wMel	wMelw-DB
239	24	m	-	wMel	wMelw-DB
245	24	f	-	wMel	wMelw-DB
245	24	f	-	wMel	wMelw-DB
245	24	m	-	wMel	wMelw-DB
245	24	m	-	wMel	wMelw-DB
245	24	m	-	wMel	wMelw-DB
203	24	f	+	wMel	wMelw+DB
203	24	f	+	wMel	wMelw+DB
203	24	f	+	wMel	wMelw+DB
203	24	f	+	wMel	wMelw+DB
203	24	m	+	wMel	wMelw+DB
203	24	m	+	wMel	wMelw+DB
203	24	m	+	wMel	wMelw+DB
203	24	m	+	wMel	wMelw+DB
239	24	f	+	wMel	wMelw+DB
239	24	f	+	wMel	wMelw+DB
239	24	f	+	wMel	wMelw+DB
239	24	f	+	wMel	wMelw+DB
239	24	f	+	wMel	wMelw+DB
239	24	f	+	wMel	wMelw+DB
239	24	f	+	wMel	wMelw+DB
239	24	f	+	wMel	wMelw+DB
239	24	f	+	wMel	wMelw+DB
239	24	f	+	wMel	wMelw+DB
239	24	f	+	wMel	wMelw+DB
239	24	f	+	wMel	wMelw+DB
239	24	f	+	wMel	wMelw+DB
239	24	f	+	wMel	wMelw+DB
239	24	f	+	wMel	wMelw+DB
239	24	m	+	wMel	wMelw+DB
239	24	m	+	wMel	wMelw+DB
239	24	m	+	wMel	wMelw+DB
239	24	m	+	wMel	wMelw+DB
239	24	m	+	wMel	wMelw+DB
239	24	m	+	wMel	wMelw+DB
239	24	m	+	wMel	wMelw+DB
239	24	m	+	wMel	wMelw+DB
239	24	m	+	wMel	wMelw+DB
239	24	m	+	wMel	wMelw+DB
239	24	m	+	wMel	wMelw+DB
239	24	m	+	wMel	wMelw+DB
239	24	m	+	wMel	wMelw+DB
245	24	m	+	wMel	wMelw+DB
245	24	m	+	wMel	wMelw+DB
245	24	m	+	wMel	wMelw+DB
245	24	f	+	wMel	wMelw+DB
245	24	f	+	wMel	wMelw+DB
245	24	f	+	wMel	wMelw+DB
245	24	f	+	wMel	wMelw+DB
245	24	f	+	wMel	wMelw+DB
263	24	m	+	wMel	wMelw+DB
263	24	m	+	wMel	wMelw+DB
263	24	m	+	wMel	wMelw+DB
263	24	m	+	wMel	wMelw+DB
263	24	m	+	wMel	wMelw+DB
263	24	m	+	wMelCS	wMelCSw+DB
221	24	f	+	wMelCS	wMelCSw+DB
221	24	f	+	wMelCS	wMelCSw+DB
221	24	f	+	wMelCS	wMelCSw+DB
227	24	f	+	wMelCS	wMelCSw+DB
227	24	f	+	wMelCS	wMelCSw+DB
227	24	f	+	wMelCS	wMelCSw+DB
227	24	f	+	wMelCS	wMelCSw+DB
227	24	f	+	wMelCS	wMelCSw+DB
227	24	f	+	wMelCS	wMelCSw+DB
227	24	f	+	wMelCS	wMelCSw+DB
227	24	f	+	wMelCS	wMelCSw+DB
227	24	f	+	wMelCS	wMelCSw+DB
227	24	f	+	wMelCS	wMelCSw+DB
227	24	f	+	wMelCS	wMelCSw+DB
227	24	m	+	wMelCS	wMelCSw+DB
245	24	m	+	wMelCS	wMelCSw+DB
245	24	m	+	wMelCS	wMelCSw+DB
245	24	m	+	wMelCS	wMelCSw+DB
245	24	m	+	wMelCS	wMelCSw+DB
245	24	m	+	wMelCS	wMelCSw+DB
251	24	m	+	wMelCS	wMelCSw+DB
251	24	m	+	wMelCS	wMelCSw+DB
251	24	m	+	wMelCS	wMelCSw+DB
263	24	m	+	wMelCS	wMelCSw+DB
227	24	f	-	wMelCS	wMelCSw-DB
239	24	f	-	wMelCS	wMelCSw-DB
239	24	f	-	wMelCS	wMelCSw-DB
239	24	m	-	wMelCS	wMelCSw-DB
239	24	m	-	wMelCS	wMelCSw-DB
239	24	m	-	wMelCS	wMelCSw-DB
239	24	m	-	wMelCS	wMelCSw-DB
239	24	m	-	wMelCS	wMelCSw-DB
239	24	m	-	wMelCS	wMelCSw-DB
239	24	m	-	wMelCS	wMelCSw-DB
239	24	m	-	wMelCS	wMelCSw-DB
239	24	m	-	wMelCS	wMelCSw-DB
245	24	f	-	wMelCS	wMelCSw-DB
245	24	f	-	wMel	wMelw-DB
215	28	f	-	wMel	wMelw-DC
215	28	f	+	wMel	wMelw+DC
215	28	f	+	wMel	wMelw+DC
215	28	f	+	wMel	wMelw+DC
215	28	f	+	wMel	wMelw+DC
215	28	f	+	wMel	wMelw+DC
215	28	m	+	wMel	wMelw+DC
215	28	m	+	wMel	wMelw+DC
215	28	m	+	wMel	wMelw+DC
215	28	m	+	wMel	wMelw+DC
215	28	m	+	wMel	wMelw+DC
221	28	m	+	wMel	wMelw+DC
221	28	m	+	wMel	wMelw+DC
239	28	f	+	wMel	wMelw+DC
239	28	f	+	wMel	wMelw+DC
239	28	m	+	wMel	wMelw+DC
239	28	f	-	wMel	wMelw-DC
239	28	f	-	wMel	wMelw-DC
239	28	m	-	wMel	wMelw-DC
191	28	f	-	wMel	wMelw-DC
191	28	f	-	wMel	wMelw-DC
191	28	f	-	wMel	wMelw-DC
191	28	f	-	wMel	wMelw-DC
191	28	f	-	wMel	wMelw-DC
191	28	f	-	wMel	wMelw-DC
191	28	f	-	wMel	wMelw-DC
191	28	f	-	wMel	wMelw-DC
191	28	m	-	wMel	wMelw-DC
191	28	m	-	wMel	wMelw-DC
191	28	m	-	wMel	wMelw-DC
191	28	f	+	wMel	wMelw+DC
191	28	f	+	wMel	wMelw+DC
191	28	f	+	wMel	wMelw+DC
191	28	f	+	wMel	wMelw+DC
191	28	f	+	wMel	wMelw+DC
191	28	f	+	wMel	wMelw+DC
191	28	f	+	wMel	wMelw+DC
191	28	f	+	wMel	wMelw+DC
191	28	f	+	wMel	wMelw+DC
191	28	f	+	wMel	wMelw+DC
191	28	f	+	wMel	wMelw+DC
191	28	f	+	wMel	wMelw+DC
191	28	f	+	wMel	wMelw+DC
191	28	m	+	wMel	wMelw+DC
191	28	m	+	wMel	wMelw+DC
191	28	m	+	wMel	wMelw+DC
191	28	m	+	wMel	wMelw+DC
191	28	m	+	wMel	wMelw+DC
191	28	m	+	wMel	wMelw+DC
191	28	m	+	wMel	wMelw+DC
191	28	m	+	wMel	wMelw+DC
191	28	m	+	wMel	wMelw+DC
191	28	m	+	wMel	wMelw+DC
197	28	m	+	wMel	wMelw+DC
197	28	m	+	wMel	wMelw+DC
197	28	m	+	wMel	wMelw+DC
197	28	f	+	wMel	wMelw+DC
203	28	f	+	wMel	wMelw+DC
203	28	f	+	wMel	wMelw+DC
203	28	f	+	wMelCS	wMelCSw+DC
203	28	f	+	wMelCS	wMelCSw+DC
215	28	f	+	wMelCS	wMelCSw+DC
221	28	f	-	wMelCS	wMelCSw-DC
221	28	f	-	wMelCS	wMelCSw-DC
221	28	m	-	wMelCS	wMelCSw-DC
221	28	f	+	wMelCS	wMelCSw+DC
221	28	f	+	wMelCS	wMelCSw+DC
221	28	m	+	wMelCS	wMelCSw+DC
191	28	f	-	wMelCS	wMelCSw-DC
191	28	f	-	wMelCS	wMelCSw-DC
191	28	f	-	wMelCS	wMelCSw-DC
191	28	f	-	wMelCS	wMelCSw-DC
191	28	f	-	wMelCS	wMelCSw-DC
191	28	f	-	wMelCS	wMelCSw-DC
191	28	f	-	wMelCS	wMelCSw-DC
191	28	f	-	wMelCS	wMelCSw-DC
191	28	f	-	wMelCS	wMelCSw-DC
191	28	f	-	wMelCS	wMelCSw-DC
191	28	f	-	wMelCS	wMelCSw-DC
191	28	f	-	wMelCS	wMelCSw-DC
191	28	f	-	wMelCS	wMelCSw-DC
191	28	f	-	wMelCS	wMelCSw-DC
191	28	f	-	wMelCS	wMelCSw-DC
191	28	m	-	wMelCS	wMelCSw-DC
191	28	m	-	wMelCS	wMelCSw-DC
191	28	m	-	wMelCS	wMelCSw-DC
191	28	m	-	wMelCS	wMelCSw-DC
191	28	m	-	wMelCS	wMelCSw-DC
191	28	m	-	wMelCS	wMelCSw-DC
191	28	m	-	wMelCS	wMelCSw-DC
191	28	m	-	wMelCS	wMelCSw-DC
191	28	m	-	wMelCS	wMelCSw-DC
191	28	m	-	wMelCS	wMelCSw-DC
191	28	m	-	wMelCS	wMelCSw-DC
191	28	f	+	wMelCS	wMelCSw+DC
191	28	f	+	wMelCS	wMelCSw+DC
191	28	f	+	wMelCS	wMelCSw+DC
191	28	f	+	wMelCS	wMelCSw+DC
191	28	f	+	wMelCS	wMelCSw+DC
191	28	f	+	wMelCS	wMelCSw+DC
191	28	f	+	wMelCS	wMelCSw+DC
191	28	f	+	wMelCS	wMelCSw+DC
191	28	f	+	wMelCS	wMelCSw+DC
191	28	f	+	wMelCS	wMelCSw+DC
191	28	f	+	wMelCS	wMelCSw+DC
191	28	m	+	wMelCS	wMelCSw+DC
191	28	m	+	wMelCS	wMelCSw+DC
191	28	m	+	wMelCS	wMelCSw+DC
191	28	m	+	wMelCS	wMelCSw+DC
191	28	m	+	wMelCS	wMelCSw+DC
191	28	m	+	wMelCS	wMelCSw+DC
191	28	m	+	wMelCS	wMelCSw+DC
191	28	m	+	wMelCS	wMelCSw+DC
191	28	m	+	wMelCS	wMelCSw+DC
191	28	m	+	wMelCS	wMelCSw+DC
191	28	m	+	wMelCS	wMelCSw+DC
191	28	m	+	wMelCS	wMelCSw+DC
191	28	m	+	wMelCS	wMelCSw+DC
191	28	m	+	wMelCS	wMelCSw+DC
197	28	m	-	wMel	wMelw-DC
335	20	f	-	wMel	wMelw-EA
371	20	m	-	wMel	wMelw-EA
371	20	m	-	wMel	wMelw-EA
317	20	f	+	wMel	wMelw+EA
317	20	f	+	wMel	wMelw+EA
317	20	f	+	wMel	wMelw+EA
317	20	f	+	wMel	wMelw+EA
317	20	f	+	wMel	wMelw+EA
323	20	f	+	wMel	wMelw+EA
335	20	f	+	wMel	wMelw+EA
335	20	f	+	wMel	wMelw+EA
335	20	f	+	wMel	wMelw+EA
335	20	f	+	wMel	wMelw+EA
335	20	f	+	wMel	wMelw+EA
335	20	m	+	wMel	wMelw+EA
335	20	m	+	wMel	wMelw+EA
335	20	m	+	wMel	wMelw+EA
335	20	m	+	wMel	wMelw+EA
335	20	m	+	wMel	wMelw+EA
335	20	m	+	wMel	wMelw+EA
335	20	m	+	wMel	wMelw+EA
359	20	m	+	wMel	wMelw+EA
359	20	m	+	wMel	wMelw+EA
359	20	m	+	wMel	wMelw+EA
359	20	m	+	wMel	wMelw+EA
341	20	m	+	wMel	wMelw+EA
341	20	m	+	wMel	wMelw+EA
341	20	m	+	wMel	wMelw+EA
341	20	m	+	wMelCS	wMelCSw+EA
341	20	m	-	wMelCS	wMelCSw-EA
341	20	f	-	wMelCS	wMelCSw-EA
359	20	f	-	wMelCS	wMelCSw-EA
383	20	f	-	wMelCS	wMelCSw-EA
383	20	f	-	wMelCS	wMelCSw-EA
383	20	f	-	wMelCS	wMelCSw-EA
383	20	f	-	wMelCS	wMelCSw-EA
383	20	f	-	wMelCS	wMelCSw-EA
383	20	m	-	wMelCS	wMelCSw-EA
383	20	m	-	wMelCS	wMelCSw-EA
383	20	m	-	wMelCS	wMelCSw-EA
383	20	m	-	wMelCS	wMelCSw-EA
383	20	m	-	wMelCS	wMelCSw-EA
383	20	m	-	wMelCS	wMelCSw-EA
383	20	m	-	wMelCS	wMelCSw-EA
311	20	f	+	wMelCS	wMelCSw+EA
311	20	f	+	wMelCS	wMelCSw+EA
311	20	f	+	wMelCS	wMelCSw+EA
311	20	f	+	wMelCS	wMelCSw+EA
311	20	f	+	wMelCS	wMelCSw+EA
311	20	f	+	wMelCS	wMelCSw+EA
311	20	f	+	wMelCS	wMelCSw+EA
311	20	f	+	wMelCS	wMelCSw+EA
311	20	f	+	wMelCS	wMelCSw+EA
311	20	f	+	wMelCS	wMelCSw+EA
311	20	f	+	wMelCS	wMelCSw+EA
311	20	f	+	wMelCS	wMelCSw+EA
311	20	m	+	wMelCS	wMelCSw+EA
311	20	m	+	wMelCS	wMelCSw+EA
311	20	m	+	wMelCS	wMelCSw+EA
317	20	f	+	wMelCS	wMelCSw+EA
335	20	f	+	wMelCS	wMelCSw+EA
335	20	f	+	wMelCS	wMelCSw+EA
335	20	f	+	wMelCS	wMelCSw+EA
335	20	f	+	wMel	wMelw+EA
221	24	f	-	wMel	wMelw-EB
221	24	f	-	wMel	wMelw-EB
221	24	f	-	wMel	wMelw-EB
221	24	f	-	wMel	wMelw-EB
227	24	f	-	wMel	wMelw-EB
227	24	f	-	wMel	wMelw-EB
227	24	f	-	wMel	wMelw-EB
227	24	m	-	wMel	wMelw-EB
239	24	m	-	wMel	wMelw-EB
239	24	m	-	wMel	wMelw-EB
239	24	m	-	wMel	wMelw-EB
239	24	m	-	wMel	wMelw-EB
239	24	m	-	wMel	wMelw-EB
239	24	m	-	wMel	wMelw-EB
245	24	m	-	wMel	wMelw-EB
227	24	f	+	wMel	wMelw+EB
227	24	f	+	wMel	wMelw+EB
227	24	f	+	wMel	wMelw+EB
227	24	f	+	wMel	wMelw+EB
227	24	f	+	wMel	wMelw+EB
227	24	f	+	wMel	wMelw+EB
227	24	f	+	wMel	wMelw+EB
227	24	f	+	wMel	wMelw+EB
239	24	f	+	wMel	wMelw+EB
239	24	f	+	wMel	wMelw+EB
239	24	f	+	wMel	wMelw+EB
239	24	f	+	wMel	wMelw+EB
239	24	f	+	wMel	wMelw+EB
239	24	f	+	wMel	wMelw+EB
239	24	f	+	wMel	wMelw+EB
239	24	f	+	wMel	wMelw+EB
239	24	f	+	wMel	wMelw+EB
239	24	f	+	wMel	wMelw+EB
239	24	f	+	wMel	wMelw+EB
239	24	m	+	wMel	wMelw+EB
239	24	m	+	wMel	wMelw+EB
239	24	m	+	wMel	wMelw+EB
239	24	m	+	wMel	wMelw+EB
239	24	m	+	wMel	wMelw+EB
239	24	m	+	wMel	wMelw+EB
239	24	m	+	wMel	wMelw+EB
239	24	m	+	wMel	wMelw+EB
239	24	m	+	wMel	wMelw+EB
245	24	m	+	wMelCS	wMelCSw+EB
221	24	f	-	wMelCS	wMelCSw-EB
221	24	f	-	wMelCS	wMelCSw-EB
221	24	f	-	wMelCS	wMelCSw-EB
221	24	f	-	wMelCS	wMelCSw-EB
221	24	f	-	wMelCS	wMelCSw-EB
227	24	m	-	wMelCS	wMelCSw-EB
227	24	m	-	wMelCS	wMelCSw-EB
227	24	m	-	wMelCS	wMelCSw-EB
227	24	m	-	wMelCS	wMelCSw-EB
227	24	f	-	wMelCS	wMelCSw-EB
239	24	m	-	wMelCS	wMelCSw-EB
239	24	m	-	wMelCS	wMelCSw-EB
239	24	m	-	wMelCS	wMelCSw-EB
239	24	m	-	wMelCS	wMelCSw-EB
239	24	m	-	wMelCS	wMelCSw-EB
239	24	m	-	wMelCS	wMelCSw-EB
239	24	f	-	wMelCS	wMelCSw-EB
239	24	f	-	wMelCS	wMelCSw-EB
239	24	f	-	wMelCS	wMelCSw-EB
239	24	f	-	wMelCS	wMelCSw-EB
239	24	f	-	wMelCS	wMelCSw-EB
239	24	f	-	wMelCS	wMelCSw-EB
239	24	f	+	wMelCS	wMelCSw+EB
245	24	f	+	wMelCS	wMelCSw+EB
245	24	f	+	wMelCS	wMelCSw+EB
245	24	f	+	wMelCS	wMelCSw+EB
245	24	m	+	wMelCS	wMelCSw+EB
245	24	m	-	wMelCS	wMelCSw-EB
245	24	f	-	wMelCS	wMelCSw-EB
251	24	f	+	wMelCS	wMelCSw+EB
251	24	m	+	wMelCS	wMelCSw+EB
251	24	m	-	wMelCS	wMelCSw-EB
251	24	m	-	wMelCS	wMelCSw-EB
263	24	f	-	wMelCS	wMelCSw-EB
263	24	f	+	wMelCS	wMelCSw+EB
263	24	f	+	wMelCS	wMelCSw+EB
263	24	m	+	wMelCS	wMelCSw+EB
263	24	m	+	wMelCS	wMelCSw+EB
263	24	m	+	wMelCS	wMelCSw+EB
263	24	m	+	wMelCS	wMelCSw+EB
263	24	m	+	wMel	wMelw+EB
203	28	f	+	wMel	wMelw+EC
221	28	f	+	wMel	wMelw+EC
221	28	m	+	wMel	wMelw+EC
191	28	f	+	wMel	wMelw+EC
191	28	f	+	wMel	wMelw+EC
191	28	f	+	wMel	wMelw+EC
197	28	f	-	wMel	wMelw-EC
197	28	m	-	wMelCS	wMelCSw-EC
203	28	f	-	wMelCS	wMelCSw-EC
203	28	f	-	wMelCS	wMelCSw-EC
215	28	f	-	wMelCS	wMelCSw-EC
215	28	f	-	wMelCS	wMelCSw-EC
215	28	f	-	wMelCS	wMelCSw-EC
215	28	m	-	wMelCS	wMelCSw-EC
215	28	m	+	wMelCS	wMelCSw+EC
215	28	m	+	wMelCS	wMelCSw+EC
239	28	f	-	wMelCS	wMelCSw-EC
239	28	f	-	wMelCS	wMelCSw-EC
191	28	m	-	wMelCS	wMelCSw-EC
191	28	m	-	wMelCS	wMelCSw-EC
191	28	m	-	wMelCS	wMelCSw-EC
191	28	m	-	wMelCS	wMelCSw-EC
191	28	m	-	wMelCS	wMelCSw-EC
191	28	m	-	wMelCS	wMelCSw-EC
191	28	m	-	wMelCS	wMelCSw-EC
191	28	m	-	wMelCS	wMelCSw-EC
191	28	m	-	wMelCS	wMelCSw-EC
191	28	m	-	wMelCS	wMelCSw-EC
191	28	f	-	wMelCS	wMelCSw-EC
191	28	f	-	wMelCS	wMelCSw-EC
191	28	f	-	wMelCS	wMelCSw-EC
191	28	f	-	wMelCS	wMelCSw-EC
191	28	f	-	wMelCS	wMelCSw-EC
191	28	f	-	wMelCS	wMelCSw-EC
191	28	f	-	wMelCS	wMelCSw-EC
191	28	f	-	wMelCS	wMelCSw-EC
191	28	f	-	wMelCS	wMelCSw-EC
191	28	f	-	wMelCS	wMelCSw-EC
191	28	f	+	wMelCS	wMelCSw+EC
191	28	f	+	wMelCS	wMelCSw+EC
191	28	f	+	wMelCS	wMelCSw+EC
191	28	f	+	wMelCS	wMelCSw+EC
191	28	f	+	wMelCS	wMelCSw+EC
191	28	f	+	wMelCS	wMelCSw+EC
191	28	f	+	wMelCS	wMelCSw+EC
191	28	f	+	wMelCS	wMelCSw+EC
191	28	f	+	wMelCS	wMelCSw+EC
191	28	f	+	wMelCS	wMelCSw+EC
191	28	f	+	wMelCS	wMelCSw+EC
191	28	f	+	wMelCS	wMelCSw+EC
191	28	f	+	wMelCS	wMelCSw+EC
191	28	m	+	wMelCS	wMelCSw+EC
191	28	m	+	wMelCS	wMelCSw+EC
191	28	m	+	wMelCS	wMelCSw+EC
191	28	m	+	wMelCS	wMelCSw+EC
191	28	m	+	wMelCS	wMelCSw+EC
191	28	m	+	wMelCS	wMelCSw+EC
191	28	m	+	wMelCS	wMelCSw+EC
191	28	m	+	wMelCS	wMelCSw+EC
191	28	m	+	wMelCS	wMelCSw+EC
191	28	m	+	wMelCS	wMelCSw+EC
191	28	m	+	wMelCS	wMelCSw+EC
191	28	m	+	wMelCS	wMelCSw+EC
191	28	m	+	wMelCS	wMelCSw+EC
191	28	m	+	wMelCS	wMelCSw+EC
191	28	m	+	wMelCS	wMelCSw+EC
191	28	m	+	wMelCS	wMelCSw+EC
191	28	m	+	wMelCS	wMelCSw+EC
191	28	m	+	wMelCS	wMelCSw+EC
191	28	m	+	wMelCS	wMelCSw+EC
191	28	m	+	wMelCS	wMelCSw+EC
197	28	f	+	wMelCS	wMelCSw+EC
197	28	m	-	wMel	wMelw-EC
359	20	f	-	wMel	wMelw-FA
371	20	f	-	wMel	wMelw-FA
311	20	m	+	wMel	wMelw+FA
335	20	f	+	wMel	wMelw+FA
335	20	f	+	wMel	wMelw+FA
347	20	m	+	wMel	wMelw+FA
359	20	m	+	wMelCS	wMelCSw+FA
335	20	f	+	wMelCS	wMelCSw+FA
335	20	f	+	wMelCS	wMelCSw+FA
335	20	f	+	wMelCS	wMelCSw+FA
335	20	f	+	wMelCS	wMelCSw+FA
335	20	m	+	wMelCS	wMelCSw+FA
341	20	f	+	wMelCS	wMelCSw+FA
341	20	f	+	wMelCS	wMelCSw+FA
341	20	f	+	wMelCS	wMelCSw+FA
341	20	f	+	wMelCS	wMelCSw+FA
341	20	f	+	wMelCS	wMelCSw+FA
317	20	m	-	wMelCS	wMelCSw-FA
335	20	m	-	wMelCS	wMelCSw-FA
335	20	m	-	wMelCS	wMelCSw-FA
335	20	f	-	wMelCS	wMelCSw-FA
359	20	m	-	wMelCS	wMelCSw-FA
359	20	m	-	wMelCS	wMelCSw-FA
341	20	f	-	wMelCS	wMelCSw-FA
341	20	f	-	wMelCS	wMelCSw-FA
341	20	f	-	wMelCS	wMelCSw-FA
341	20	f	-	wMelCS	wMelCSw-FA
341	20	f	-	wMelCS	wMelCSw-FA
341	20	f	-	wMelCS	wMelCSw-FA
341	20	f	-	wMelCS	wMelCSw-FA
341	20	f	-	wMelCS	wMelCSw-FA
341	20	f	-	wMelCS	wMelCSw-FA
341	20	f	-	wMelCS	wMelCSw-FA
341	20	f	-	wMelCS	wMelCSw-FA
341	20	m	-	wMelCS	wMelCSw-FA
341	20	m	-	wMel	wMelw-FA
221	24	f	-	wMel	wMelw-FB
221	24	f	-	wMel	wMelw-FB
221	24	f	-	wMel	wMelw-FB
221	24	f	-	wMel	wMelw-FB
221	24	f	-	wMel	wMelw-FB
221	24	f	-	wMel	wMelw-FB
221	24	f	-	wMel	wMelw-FB
221	24	f	-	wMel	wMelw-FB
221	24	f	-	wMel	wMelw-FB
221	24	f	-	wMel	wMelw-FB
221	24	m	-	wMel	wMelw-FB
227	24	f	-	wMel	wMelw-FB
227	24	f	-	wMel	wMelw-FB
227	24	m	-	wMel	wMelw-FB
227	24	m	-	wMel	wMelw-FB
227	24	m	-	wMel	wMelw-FB
227	24	m	-	wMel	wMelw-FB
227	24	m	-	wMel	wMelw-FB
239	24	m	-	wMel	wMelw-FB
239	24	m	-	wMel	wMelw-FB
239	24	m	-	wMel	wMelw-FB
239	24	m	-	wMel	wMelw-FB
251	24	f	-	wMel	wMelw-FB
263	24	m	-	wMel	wMelw-FB
221	24	f	+	wMel	wMelw+FB
221	24	f	+	wMel	wMelw+FB
221	24	f	+	wMel	wMelw+FB
227	24	f	+	wMel	wMelw+FB
227	24	f	+	wMel	wMelw+FB
227	24	f	+	wMel	wMelw+FB
227	24	f	+	wMel	wMelw+FB
227	24	f	+	wMel	wMelw+FB
227	24	f	+	wMel	wMelw+FB
227	24	f	+	wMel	wMelw+FB
227	24	f	+	wMel	wMelw+FB
227	24	m	+	wMel	wMelw+FB
239	24	f	+	wMel	wMelw+FB
239	24	f	+	wMel	wMelw+FB
239	24	f	+	wMel	wMelw+FB
239	24	f	+	wMel	wMelw+FB
239	24	f	+	wMel	wMelw+FB
239	24	f	+	wMel	wMelw+FB
239	24	f	+	wMel	wMelw+FB
239	24	m	+	wMel	wMelw+FB
239	24	m	+	wMel	wMelw+FB
239	24	m	+	wMel	wMelw+FB
239	24	m	+	wMel	wMelw+FB
239	24	m	+	wMel	wMelw+FB
239	24	m	+	wMel	wMelw+FB
239	24	m	+	wMel	wMelw+FB
239	24	m	+	wMel	wMelw+FB
239	24	m	+	wMel	wMelw+FB
239	24	m	+	wMel	wMelw+FB
239	24	m	+	wMel	wMelw+FB
239	24	m	+	wMel	wMelw+FB
239	24	m	+	wMel	wMelw+FB
239	24	m	+	wMel	wMelw+FB
239	24	m	+	wMel	wMelw+FB
245	24	m	+	wMel	wMelw+FB
245	24	m	+	wMel	wMelw+FB
245	24	m	+	wMelCS	wMelCSw+FB
239	24	f	-	wMelCS	wMelCSw-FB
239	24	f	-	wMelCS	wMelCSw-FB
239	24	f	-	wMelCS	wMelCSw-FB
239	24	f	-	wMelCS	wMelCSw-FB
239	24	f	-	wMelCS	wMelCSw-FB
239	24	m	-	wMelCS	wMelCSw-FB
239	24	m	-	wMelCS	wMelCSw-FB
239	24	m	-	wMelCS	wMelCSw-FB
239	24	m	-	wMelCS	wMelCSw-FB
239	24	m	-	wMelCS	wMelCSw-FB
239	24	m	-	wMelCS	wMelCSw-FB
239	24	f	-	wMelCS	wMelCSw-FB
239	24	f	+	wMelCS	wMelCSw+FB
239	24	f	+	wMelCS	wMelCSw+FB
239	24	f	+	wMelCS	wMelCSw+FB
239	24	f	+	wMelCS	wMelCSw+FB
239	24	f	+	wMelCS	wMelCSw+FB
239	24	f	+	wMelCS	wMelCSw+FB
239	24	f	+	wMelCS	wMelCSw+FB
239	24	f	+	wMelCS	wMelCSw+FB
239	24	f	+	wMelCS	wMelCSw+FB
239	24	f	+	wMelCS	wMelCSw+FB
239	24	f	+	wMelCS	wMelCSw+FB
239	24	f	+	wMelCS	wMelCSw+FB
239	24	m	+	wMelCS	wMelCSw+FB
239	24	m	+	wMelCS	wMelCSw+FB
239	24	m	+	wMelCS	wMelCSw+FB
239	24	m	+	wMelCS	wMelCSw+FB
239	24	m	+	wMelCS	wMelCSw+FB
239	24	m	+	wMelCS	wMelCSw+FB
239	24	m	+	wMelCS	wMelCSw+FB
239	24	m	+	wMelCS	wMelCSw+FB
239	24	m	+	wMelCS	wMelCSw+FB
239	24	m	+	wMelCS	wMelCSw+FB
239	24	m	+	wMelCS	wMelCSw+FB
239	24	m	+	wMelCS	wMelCSw+FB
239	24	m	+	wMelCS	wMelCSw+FB
239	24	m	+	wMelCS	wMelCSw+FB
239	24	m	+	wMelCS	wMelCSw+FB
239	24	m	+	wMelCS	wMelCSw+FB
245	24	f	-	wMelCS	wMelCSw-FB
245	24	f	-	wMelCS	wMelCSw-FB
245	24	f	-	wMelCS	wMelCSw-FB
245	24	f	-	wMelCS	wMelCSw-FB
245	24	m	-	wMelCS	wMelCSw-FB
245	24	m	-	wMelCS	wMelCSw-FB
245	24	m	-	wMelCS	wMelCSw-FB
245	24	m	-	wMelCS	wMelCSw-FB
245	24	m	-	wMelCS	wMelCSw-FB
251	24	m	+	wMelCS	wMelCSw+FB
251	24	m	+	wMelCS	wMelCSw+FB
251	24	m	+	wMelCS	wMelCSw+FB
251	24	f	+	wMelCS	wMelCSw+FB
263	24	m	+	wMelCS	wMelCSw+FB
263	24	m	+	wMelCS	wMelCSw+FB
263	24	m	+	wMelCS	wMelCSw+FB
263	24	m	+	wMelCS	wMelCSw+FB
263	24	f	+	wMelCS	wMelCSw+FB
269	24	f	-	wMelCS	wMelCSw-FB
269	24	m	-	wMel	wMelw-FB
191	28	f	+	wMel	wMelw+FC
191	28	f	+	wMel	wMelw+FC
191	28	f	+	wMel	wMelw+FC
191	28	m	+	wMel	wMelw+FC
191	28	m	+	wMel	wMelw+FC
191	28	m	+	wMel	wMelw+FC
197	28	f	+	wMel	wMelw+FC
197	28	m	+	wMelCS	wMelCSw+FC
203	28	f	-	wMelCS	wMelCSw-FC
203	28	f	-	wMelCS	wMelCSw-FC
203	28	f	-	wMelCS	wMelCSw-FC
203	28	m	-	wMelCS	wMelCSw-FC
215	28	m	-	wMelCS	wMelCSw-FC
215	28	m	-	wMelCS	wMelCSw-FC
215	28	m	+	wMelCS	wMelCSw+FC
215	28	m	+	wMelCS	wMelCSw+FC
215	28	m	+	wMelCS	wMelCSw+FC
221	28	m	-	wMelCS	wMelCSw-FC
191	28	f	-	wMelCS	wMelCSw-FC
191	28	f	-	wMelCS	wMelCSw-FC
191	28	f	-	wMelCS	wMelCSw-FC
191	28	f	-	wMelCS	wMelCSw-FC
191	28	f	-	wMelCS	wMelCSw-FC
191	28	f	-	wMelCS	wMelCSw-FC
191	28	f	-	wMelCS	wMelCSw-FC
191	28	m	-	wMelCS	wMelCSw-FC
191	28	m	-	wMelCS	wMelCSw-FC
191	28	m	-	wMelCS	wMelCSw-FC
191	28	m	-	wMelCS	wMelCSw-FC
191	28	m	-	wMelCS	wMelCSw-FC
191	28	f	+	wMelCS	wMelCSw+FC
191	28	f	+	wMelCS	wMelCSw+FC
191	28	f	+	wMelCS	wMelCSw+FC
191	28	f	+	wMelCS	wMelCSw+FC
191	28	f	+	wMelCS	wMelCSw+FC
191	28	f	+	wMelCS	wMelCSw+FC
191	28	f	+	wMelCS	wMelCSw+FC
191	28	f	+	wMelCS	wMelCSw+FC
191	28	f	+	wMelCS	wMelCSw+FC
191	28	f	+	wMelCS	wMelCSw+FC
191	28	f	+	wMelCS	wMelCSw+FC
191	28	m	+	wMelCS	wMelCSw+FC
191	28	m	+	wMelCS	wMelCSw+FC
191	28	m	+	wMelCS	wMelCSw+FC
191	28	m	+	wMelCS	wMelCSw+FC
191	28	m	+	wMelCS	wMelCSw+FC
191	28	m	+	wMelCS	wMelCSw+FC
191	28	m	+	wMelCS	wMelCSw+FC
191	28	m	+	wMelCS	wMelCSw+FC
191	28	m	+	wMelCS	wMelCSw+FC
191	28	m	+	wMelCS	wMelCSw+FC
197	28	m	+	wMelCS	wMelCSw+FC
197	28	m	+	wMelCS	wMelCSw+FC
197	28	m	+	wMelCS	wMelCSw+FC
197	28	m	+	wMelCS	wMelCSw+FC
197	28	m	+	wMelCS	wMelCSw+FC
197	28	m	+	wMelCS	wMelCSw+FC
197	28	m	+	wMelCS	wMelCSw+FC
197	28	m	+	wMelCS	wMelCSw+FC
197	28	f	+	wMelCS	wMelCSw+FC
197	28	f	+	wMelCS	wMelCSw+FC
197	28	f	-	wMelCS	wMelCSw-FC
197	28	f	-	wMelCS	wMelCSw-FC
197	28	f	-	wMelCS	wMelCSw-FC
197	28	f	-	wMelCS	wMelCSw-FC
197	28	m	-	wMelCS	wMelCSw-FC
197	28	m	-	wMelCS	wMelCSw-FC
197	28	m	-	wMelCS	wMelCSw-FC
197	28	m	-	wMelCS	wMelCSw-FC
203	28	f	+	wMelCS	wMelCSw+FC
203	28	f	+	wMelCS	wMelCSw+FC
203	28	f	+	wMelCS	wMelCSw+FC
203	28	m	+	wMelCS	wMelCSw+FC
203	28	m	+	wMelCS	wMelCSw+FC
203	28	m	+	wMelCS	wMelCSw+FC
203	28	m	+	wMelCS	wMelCSw+FC
203	28	m	+	wMel	wMelw+FC
335	20	m	+	wMel	wMelw+GA
335	20	m	+	wMel	wMelw+GA
335	20	f	+	wMel	wMelw+GA
335	20	f	+	wMel	wMelw+GA
335	20	f	+	wMel	wMelw+GA
335	20	f	+	wMel	wMelw+GA
335	20	f	+	wMel	wMelw+GA
335	20	m	-	wMel	wMelw-GA
341	20	f	-	wMel	wMelw-GA
341	20	f	-	wMel	wMelw-GA
341	20	f	-	wMel	wMelw-GA
341	20	m	+	wMel	wMelw+GA
341	20	m	+	wMel	wMelw+GA
341	20	m	+	wMel	wMelw+GA
341	20	m	+	wMel	wMelw+GA
341	20	m	+	wMel	wMelw+GA
341	20	m	+	wMel	wMelw+GA
341	20	m	+	wMel	wMelw+GA
341	20	m	+	wMel	wMelw+GA
341	20	m	+	wMel	wMelw+GA
341	20	f	+	wMel	wMelw+GA
341	20	f	+	wMel	wMelw+GA
359	20	m	-	wMel	wMelw-GA
359	20	m	-	wMel	wMelw-GA
359	20	m	-	wMel	wMelw-GA
359	20	m	-	wMel	wMelw-GA
359	20	m	-	wMel	wMelw-GA
365	20	m	-	wMelCS	wMelCSw-GA
335	20	f	-	wMelCS	wMelCSw-GA
335	20	f	-	wMelCS	wMelCSw-GA
335	20	m	-	wMelCS	wMelCSw-GA
341	20	m	-	wMelCS	wMelCSw-GA
341	20	m	-	wMelCS	wMelCSw-GA
359	20	m	-	wMelCS	wMelCSw-GA
335	20	f	+	wMelCS	wMelCSw+GA
335	20	f	+	wMelCS	wMelCSw+GA
335	20	f	+	wMelCS	wMelCSw+GA
335	20	f	+	wMelCS	wMelCSw+GA
335	20	f	+	wMelCS	wMelCSw+GA
341	20	m	+	wMelCS	wMelCSw+GA
341	20	m	+	wMel	wMelw+GA
221	24	f	-	wMel	wMelw-GB
221	24	f	-	wMel	wMelw-GB
221	24	f	-	wMel	wMelw-GB
221	24	f	-	wMel	wMelw-GB
221	24	f	-	wMel	wMelw-GB
221	24	f	-	wMel	wMelw-GB
221	24	f	-	wMel	wMelw-GB
221	24	f	-	wMel	wMelw-GB
221	24	f	-	wMel	wMelw-GB
221	24	f	-	wMel	wMelw-GB
221	24	m	-	wMel	wMelw-GB
227	24	m	-	wMel	wMelw-GB
227	24	m	-	wMel	wMelw-GB
227	24	m	-	wMel	wMelw-GB
227	24	m	-	wMel	wMelw-GB
227	24	m	-	wMel	wMelw-GB
227	24	m	-	wMel	wMelw-GB
227	24	f	-	wMel	wMelw-GB
227	24	f	-	wMel	wMelw-GB
227	24	f	-	wMel	wMelw-GB
239	24	f	-	wMel	wMelw-GB
239	24	f	-	wMel	wMelw-GB
239	24	m	-	wMel	wMelw-GB
239	24	m	-	wMel	wMelw-GB
239	24	m	-	wMel	wMelw-GB
239	24	m	-	wMel	wMelw-GB
239	24	m	-	wMel	wMelw-GB
239	24	m	-	wMel	wMelw-GB
239	24	f	+	wMel	wMelw+GB
239	24	f	+	wMel	wMelw+GB
239	24	f	+	wMel	wMelw+GB
239	24	f	+	wMel	wMelw+GB
239	24	f	+	wMel	wMelw+GB
239	24	m	+	wMel	wMelw+GB
239	24	m	+	wMel	wMelw+GB
239	24	m	+	wMel	wMelw+GB
239	24	m	+	wMel	wMelw+GB
239	24	m	+	wMel	wMelw+GB
239	24	m	+	wMel	wMelw+GB
245	24	m	-	wMel	wMelw-GB
245	24	m	-	wMel	wMelw-GB
245	24	f	-	wMel	wMelw-GB
251	24	m	+	wMelCS	wMelCSw+GB
221	24	f	+	wMelCS	wMelCSw+GB
221	24	f	+	wMelCS	wMelCSw+GB
221	24	f	+	wMelCS	wMelCSw+GB
221	24	f	+	wMelCS	wMelCSw+GB
221	24	f	+	wMelCS	wMelCSw+GB
221	24	f	+	wMelCS	wMelCSw+GB
221	24	f	+	wMelCS	wMelCSw+GB
221	24	f	+	wMelCS	wMelCSw+GB
227	24	f	+	wMelCS	wMelCSw+GB
227	24	f	+	wMelCS	wMelCSw+GB
227	24	f	+	wMelCS	wMelCSw+GB
227	24	f	+	wMelCS	wMelCSw+GB
227	24	f	+	wMelCS	wMelCSw+GB
227	24	f	+	wMelCS	wMelCSw+GB
227	24	f	+	wMelCS	wMelCSw+GB
227	24	f	+	wMelCS	wMelCSw+GB
227	24	f	+	wMelCS	wMelCSw+GB
227	24	m	+	wMelCS	wMelCSw+GB
227	24	m	+	wMelCS	wMelCSw+GB
227	24	m	+	wMelCS	wMelCSw+GB
227	24	m	+	wMelCS	wMelCSw+GB
227	24	m	+	wMelCS	wMelCSw+GB
227	24	m	+	wMelCS	wMelCSw+GB
227	24	m	+	wMelCS	wMelCSw+GB
239	24	f	+	wMelCS	wMelCSw+GB
239	24	f	+	wMelCS	wMelCSw+GB
239	24	f	+	wMelCS	wMelCSw+GB
239	24	f	+	wMelCS	wMelCSw+GB
239	24	f	+	wMelCS	wMelCSw+GB
239	24	f	+	wMelCS	wMelCSw+GB
239	24	f	+	wMelCS	wMelCSw+GB
239	24	f	+	wMelCS	wMelCSw+GB
239	24	f	+	wMelCS	wMelCSw+GB
239	24	f	+	wMelCS	wMelCSw+GB
239	24	f	+	wMelCS	wMelCSw+GB
239	24	m	+	wMelCS	wMelCSw+GB
239	24	m	+	wMelCS	wMelCSw+GB
239	24	m	+	wMelCS	wMelCSw+GB
239	24	m	+	wMelCS	wMelCSw+GB
239	24	m	+	wMelCS	wMelCSw+GB
239	24	m	+	wMelCS	wMelCSw+GB
239	24	m	+	wMelCS	wMelCSw+GB
239	24	m	+	wMelCS	wMelCSw+GB
239	24	m	+	wMelCS	wMelCSw+GB
239	24	m	+	wMelCS	wMelCSw+GB
239	24	m	+	wMelCS	wMelCSw+GB
239	24	m	+	wMelCS	wMelCSw+GB
239	24	m	+	wMelCS	wMelCSw+GB
221	24	f	-	wMelCS	wMelCSw-GB
221	24	f	-	wMelCS	wMelCSw-GB
221	24	f	-	wMelCS	wMelCSw-GB
221	24	f	-	wMelCS	wMelCSw-GB
221	24	f	-	wMelCS	wMelCSw-GB
221	24	f	-	wMelCS	wMelCSw-GB
221	24	f	-	wMelCS	wMelCSw-GB
221	24	f	-	wMelCS	wMelCSw-GB
221	24	f	-	wMelCS	wMelCSw-GB
221	24	m	-	wMelCS	wMelCSw-GB
227	24	m	-	wMelCS	wMelCSw-GB
227	24	m	-	wMelCS	wMelCSw-GB
227	24	m	-	wMelCS	wMelCSw-GB
227	24	f	-	wMelCS	wMelCSw-GB
227	24	f	-	wMelCS	wMelCSw-GB
227	24	f	-	wMelCS	wMelCSw-GB
239	24	m	-	wMelCS	wMelCSw-GB
239	24	m	-	wMelCS	wMelCSw-GB
239	24	m	-	wMelCS	wMelCSw-GB
239	24	m	-	wMelCS	wMelCSw-GB
239	24	m	-	wMelCS	wMelCSw-GB
239	24	m	-	wMelCS	wMelCSw-GB
239	24	m	-	wMelCS	wMelCSw-GB
239	24	m	-	wMelCS	wMelCSw-GB
239	24	m	-	wMelCS	wMelCSw-GB
239	24	m	-	wMelCS	wMelCSw-GB
239	24	f	-	wMelCS	wMelCSw-GB
239	24	f	-	wMelCS	wMelCSw-GB
239	24	f	-	wMelCS	wMelCSw-GB
239	24	f	-	wMelCS	wMelCSw-GB
245	24	f	-	wMelCS	wMelCSw-GB
263	24	m	-	wMelCS	wMelCSw-GB
263	24	m	-	wMelCS	wMelCSw-GB
263	24	m	-	wMel	wMelw-GB
203	28	f	+	wMel	wMelw+GC
203	28	f	-	wMel	wMelw-GC
203	28	f	-	wMel	wMelw-GC
203	28	f	-	wMel	wMelw-GC
203	28	f	-	wMel	wMelw-GC
203	28	f	-	wMel	wMelw-GC
203	28	m	-	wMel	wMelw-GC
203	28	m	-	wMel	wMelw-GC
203	28	m	-	wMel	wMelw-GC
215	28	m	-	wMel	wMelw-GC
215	28	m	-	wMel	wMelw-GC
215	28	m	-	wMel	wMelw-GC
215	28	m	-	wMel	wMelw-GC
215	28	m	-	wMel	wMelw-GC
215	28	m	-	wMel	wMelw-GC
215	28	m	-	wMel	wMelw-GC
215	28	m	-	wMel	wMelw-GC
215	28	m	-	wMel	wMelw-GC
215	28	m	-	wMel	wMelw-GC
215	28	f	-	wMel	wMelw-GC
191	28	f	+	wMel	wMelw+GC
191	28	f	+	wMel	wMelw+GC
191	28	f	+	wMel	wMelw+GC
191	28	f	+	wMel	wMelw+GC
191	28	f	+	wMel	wMelw+GC
191	28	f	+	wMel	wMelw+GC
191	28	f	+	wMel	wMelw+GC
191	28	f	+	wMel	wMelw+GC
191	28	f	+	wMel	wMelw+GC
191	28	f	+	wMel	wMelw+GC
191	28	f	+	wMel	wMelw+GC
191	28	f	+	wMel	wMelw+GC
191	28	f	+	wMel	wMelw+GC
191	28	f	+	wMel	wMelw+GC
191	28	f	+	wMel	wMelw+GC
191	28	f	+	wMel	wMelw+GC
191	28	f	+	wMel	wMelw+GC
191	28	f	+	wMel	wMelw+GC
191	28	f	+	wMel	wMelw+GC
191	28	f	+	wMel	wMelw+GC
191	28	f	+	wMel	wMelw+GC
191	28	f	+	wMel	wMelw+GC
191	28	m	+	wMel	wMelw+GC
191	28	m	+	wMel	wMelw+GC
191	28	m	+	wMel	wMelw+GC
191	28	m	+	wMel	wMelw+GC
191	28	m	+	wMel	wMelw+GC
191	28	m	+	wMel	wMelw+GC
191	28	m	+	wMel	wMelw+GC
191	28	m	+	wMel	wMelw+GC
191	28	m	+	wMel	wMelw+GC
191	28	m	+	wMel	wMelw+GC
191	28	m	+	wMel	wMelw+GC
191	28	m	+	wMel	wMelw+GC
191	28	m	+	wMel	wMelw+GC
191	28	m	+	wMel	wMelw+GC
191	28	m	+	wMel	wMelw+GC
191	28	m	+	wMel	wMelw+GC
191	28	m	+	wMel	wMelw+GC
191	28	m	+	wMel	wMelw+GC
197	28	f	-	wMel	wMelw-GC
197	28	f	-	wMel	wMelw-GC
197	28	f	-	wMel	wMelw-GC
197	28	f	-	wMel	wMelw-GC
197	28	f	-	wMel	wMelw-GC
197	28	f	-	wMel	wMelw-GC
197	28	m	-	wMel	wMelw-GC
197	28	m	-	wMelCS	wMelCSw-GC
203	28	m	+	wMelCS	wMelCSw+GC
203	28	m	+	wMelCS	wMelCSw+GC
203	28	m	+	wMelCS	wMelCSw+GC
203	28	m	+	wMelCS	wMelCSw+GC
203	28	f	+	wMelCS	wMelCSw+GC
203	28	f	-	wMelCS	wMelCSw-GC
203	28	f	-	wMelCS	wMelCSw-GC
203	28	m	-	wMelCS	wMelCSw-GC
203	28	m	-	wMelCS	wMelCSw-GC
215	28	m	-	wMelCS	wMelCSw-GC
215	28	m	-	wMelCS	wMelCSw-GC
215	28	m	+	wMelCS	wMelCSw+GC
215	28	m	+	wMelCS	wMelCSw+GC
215	28	m	+	wMelCS	wMelCSw+GC
215	28	m	+	wMelCS	wMelCSw+GC
215	28	m	+	wMelCS	wMelCSw+GC
215	28	m	+	wMelCS	wMelCSw+GC
215	28	f	+	wMelCS	wMelCSw+GC
221	28	f	-	wMelCS	wMelCSw-GC
221	28	m	-	wMelCS	wMelCSw-GC
191	28	f	-	wMelCS	wMelCSw-GC
191	28	f	-	wMelCS	wMelCSw-GC
191	28	f	-	wMelCS	wMelCSw-GC
191	28	f	-	wMelCS	wMelCSw-GC
191	28	f	-	wMelCS	wMelCSw-GC
191	28	f	-	wMelCS	wMelCSw-GC
191	28	f	-	wMelCS	wMelCSw-GC
191	28	f	-	wMelCS	wMelCSw-GC
191	28	m	-	wMelCS	wMelCSw-GC
191	28	m	-	wMelCS	wMelCSw-GC
191	28	m	-	wMelCS	wMelCSw-GC
191	28	m	-	wMelCS	wMelCSw-GC
191	28	m	-	wMelCS	wMelCSw-GC
191	28	m	-	wMelCS	wMelCSw-GC
191	28	m	-	wMelCS	wMelCSw-GC
191	28	m	-	wMelCS	wMelCSw-GC
191	28	m	-	wMelCS	wMelCSw-GC
191	28	m	-	wMelCS	wMelCSw-GC
191	28	m	-	wMelCS	wMelCSw-GC
191	28	f	+	wMelCS	wMelCSw+GC
191	28	f	+	wMelCS	wMelCSw+GC
191	28	f	+	wMelCS	wMelCSw+GC
191	28	f	+	wMelCS	wMelCSw+GC
191	28	f	+	wMelCS	wMelCSw+GC
191	28	f	+	wMelCS	wMelCSw+GC
191	28	f	+	wMelCS	wMelCSw+GC
191	28	m	+	wMelCS	wMelCSw+GC
191	28	m	+	wMelCS	wMelCSw+GC
191	28	m	+	wMelCS	wMelCSw+GC
191	28	m	+	wMelCS	wMelCSw+GC
191	28	m	+	wMelCS	wMelCSw+GC
191	28	m	+	wMelCS	wMelCSw+GC
191	28	m	+	wMelCS	wMelCSw+GC
191	28	m	+	wMelCS	wMelCSw+GC
197	28	m	+	wMelCS	wMelCSw+GC
197	28	m	+	wMelCS	wMelCSw+GC
197	28	f	+	wMelCS	wMelCSw+GC
197	28	f	+	wMelCS	wMelCSw+GC
197	28	f	+	wMelCS	wMelCSw+GC
197	28	f	+	wMelCS	wMelCSw+GC
197	28	f	+	wMelCS	wMelCSw+GC
197	28	f	-	wMel	wMelw-GC
335	20	m	-	wMel	wMelw-HA
335	20	f	-	wMel	wMelw-HA
335	20	f	-	wMel	wMelw-HA
335	20	f	-	wMel	wMelw-HA
335	20	f	-	wMel	wMelw-HA
359	20	m	-	wMel	wMelw-HA
359	20	f	+	wMel	wMelw+HA
359	20	f	+	wMel	wMelw+HA
359	20	f	+	wMel	wMelw+HA
359	20	f	+	wMel	wMelw+HA
359	20	f	+	wMel	wMelw+HA
359	20	f	+	wMel	wMelw+HA
359	20	f	+	wMel	wMelw+HA
359	20	f	+	wMel	wMelw+HA
359	20	m	+	wMel	wMelw+HA
359	20	m	+	wMel	wMelw+HA
359	20	m	+	wMel	wMelw+HA
359	20	m	+	wMel	wMelw+HA
341	20	f	+	wMel	wMelw+HA
341	20	f	+	wMel	wMelw+HA
341	20	f	+	wMel	wMelw+HA
341	20	f	+	wMel	wMelw+HA
341	20	f	-	wMel	wMelw-HA
341	20	f	-	wMel	wMelw-HA
341	20	f	-	wMel	wMelw-HA
341	20	f	-	wMel	wMelw-HA
341	20	m	-	wMel	wMelw-HA
341	20	m	-	wMel	wMelw-HA
341	20	m	-	wMel	wMelw-HA
341	20	m	-	wMelCS	wMelCSw-HA
347	20	m	-	wMelCS	wMelCSw-HA
359	20	m	-	wMelCS	wMelCSw-HA
317	20	f	+	wMelCS	wMelCSw+HA
359	20	m	+	wMelCS	wMelCSw+HA
341	20	f	+	wMelCS	wMelCSw+HA
341	20	f	+	wMelCS	wMelCSw+HA
341	20	m	+	wMel	wMelw+HA
221	24	f	-	wMel	wMelw-HB
221	24	f	-	wMel	wMelw-HB
221	24	f	-	wMel	wMelw-HB
221	24	f	+	wMel	wMelw+HB
221	24	f	+	wMel	wMelw+HB
221	24	f	+	wMel	wMelw+HB
221	24	f	+	wMel	wMelw+HB
221	24	f	+	wMel	wMelw+HB
221	24	f	+	wMel	wMelw+HB
221	24	f	+	wMel	wMelw+HB
221	24	f	+	wMel	wMelw+HB
221	24	f	+	wMel	wMelw+HB
221	24	f	+	wMel	wMelw+HB
221	24	f	+	wMel	wMelw+HB
221	24	f	+	wMel	wMelw+HB
221	24	m	+	wMel	wMelw+HB
221	24	m	+	wMel	wMelw+HB
227	24	f	+	wMel	wMelw+HB
227	24	f	+	wMel	wMelw+HB
227	24	f	+	wMel	wMelw+HB
227	24	m	+	wMel	wMelw+HB
227	24	m	+	wMel	wMelw+HB
227	24	m	+	wMel	wMelw+HB
227	24	m	+	wMel	wMelw+HB
227	24	m	+	wMel	wMelw+HB
227	24	m	+	wMel	wMelw+HB
227	24	f	-	wMel	wMelw-HB
227	24	f	-	wMel	wMelw-HB
227	24	f	-	wMel	wMelw-HB
227	24	f	-	wMel	wMelw-HB
227	24	f	-	wMel	wMelw-HB
227	24	f	-	wMel	wMelw-HB
227	24	f	-	wMel	wMelw-HB
227	24	f	-	wMel	wMelw-HB
227	24	f	-	wMel	wMelw-HB
227	24	m	-	wMel	wMelw-HB
227	24	m	-	wMel	wMelw-HB
227	24	m	-	wMel	wMelw-HB
239	24	m	-	wMel	wMelw-HB
239	24	m	-	wMel	wMelw-HB
239	24	m	-	wMel	wMelw-HB
239	24	m	-	wMel	wMelw-HB
239	24	m	-	wMel	wMelw-HB
239	24	m	-	wMel	wMelw-HB
239	24	m	-	wMel	wMelw-HB
239	24	m	-	wMel	wMelw-HB
239	24	m	-	wMel	wMelw-HB
239	24	m	-	wMel	wMelw-HB
239	24	f	-	wMel	wMelw-HB
239	24	f	+	wMel	wMelw+HB
239	24	f	+	wMel	wMelw+HB
239	24	f	+	wMel	wMelw+HB
239	24	f	+	wMel	wMelw+HB
239	24	f	+	wMel	wMelw+HB
239	24	m	+	wMel	wMelw+HB
239	24	m	+	wMel	wMelw+HB
239	24	m	+	wMel	wMelw+HB
239	24	m	+	wMel	wMelw+HB
239	24	m	+	wMel	wMelw+HB
239	24	m	+	wMel	wMelw+HB
245	24	f	-	wMel	wMelw-HB
245	24	f	-	wMel	wMelw-HB
263	24	m	-	wMel	wMelw-HB
263	24	m	+	wMelCS	wMelCSw+HB
221	24	f	-	wMelCS	wMelCSw-HB
221	24	f	-	wMelCS	wMelCSw-HB
221	24	f	-	wMelCS	wMelCSw-HB
221	24	f	-	wMelCS	wMelCSw-HB
221	24	f	+	wMelCS	wMelCSw+HB
221	24	f	+	wMelCS	wMelCSw+HB
221	24	f	+	wMelCS	wMelCSw+HB
221	24	f	+	wMelCS	wMelCSw+HB
221	24	m	+	wMelCS	wMelCSw+HB
227	24	f	+	wMelCS	wMelCSw+HB
227	24	f	+	wMelCS	wMelCSw+HB
227	24	m	+	wMelCS	wMelCSw+HB
227	24	m	+	wMelCS	wMelCSw+HB
227	24	f	-	wMelCS	wMelCSw-HB
227	24	f	-	wMelCS	wMelCSw-HB
227	24	m	-	wMelCS	wMelCSw-HB
227	24	m	-	wMelCS	wMelCSw-HB
239	24	m	-	wMelCS	wMelCSw-HB
239	24	m	-	wMelCS	wMelCSw-HB
239	24	f	+	wMelCS	wMelCSw+HB
239	24	f	+	wMelCS	wMelCSw+HB
239	24	f	+	wMelCS	wMelCSw+HB
239	24	f	+	wMelCS	wMelCSw+HB
239	24	f	+	wMelCS	wMelCSw+HB
239	24	m	+	wMelCS	wMelCSw+HB
239	24	m	+	wMelCS	wMelCSw+HB
239	24	m	+	wMelCS	wMelCSw+HB
245	24	m	+	wMelCS	wMelCSw+HB
245	24	m	-	wMelCS	wMelCSw-HB
263	24	m	+	wMelCS	wMelCSw+HB
263	24	m	+	wMel	wMelw+HB
179	28	f	-	wMel	wMelw-HC
179	28	f	-	wMel	wMelw-HC
179	28	f	-	wMel	wMelw-HC
191	28	f	-	wMel	wMelw-HC
191	28	f	-	wMel	wMelw-HC
191	28	f	-	wMel	wMelw-HC
191	28	m	-	wMel	wMelw-HC
191	28	m	-	wMel	wMelw-HC
191	28	m	-	wMel	wMelw-HC
191	28	m	-	wMel	wMelw-HC
191	28	f	+	wMel	wMelw+HC
191	28	f	+	wMel	wMelw+HC
191	28	f	+	wMel	wMelw+HC
191	28	f	+	wMel	wMelw+HC
191	28	f	+	wMel	wMelw+HC
191	28	f	+	wMel	wMelw+HC
191	28	f	+	wMel	wMelw+HC
191	28	f	+	wMel	wMelw+HC
191	28	m	+	wMel	wMelw+HC
191	28	m	+	wMel	wMelw+HC
191	28	m	+	wMel	wMelw+HC
191	28	m	+	wMel	wMelw+HC
191	28	m	+	wMel	wMelw+HC
191	28	m	+	wMel	wMelw+HC
191	28	m	+	wMel	wMelw+HC
191	28	m	+	wMel	wMelw+HC
191	28	m	+	wMel	wMelw+HC
191	28	m	+	wMel	wMelw+HC
[truncated: 1,948 more rows]

## Sheet: Fecundity
Offspring	Temp	Infection	Cross	Age
0	20	-	wMelCS	1
0	20	-	wMelCS	1
0	20	-	wMelCS	1
0	20	-	wMelCS	1
0	20	-	wMel	1
0	20	-	wMel	1
0	20	-	wMelCS	1
0	20	-	wMelCS	1
0	20	-	wMel	1
0	20	-	wMelCS	1
0	20	-	wMel	1
0	20	-	wMel	1
0	20	-	wMel	1
0	20	-	wMelCS	1
0	20	-	wMelCS	1
0	20	-	wMelCS	1
0	20	-	wMel	1
0	20	-	wMelCS	1
0	20	-	wMelCS	1
0	20	-	wMelCS	1
0	20	-	wMel	1
0	20	-	wMelCS	1
0	20	-	wMelCS	1
0	20	-	wMel	1
0	20	-	wMelCS	1
0	20	-	wMel	1
0	20	-	wMel	1
0	28	-	wMelCS	1
0	28	-	wMelCS	1
0	28	-	wMelCS	1
0	28	-	wMelCS	1
0	28	-	wMelCS	1
0	28	-	wMelCS	1
0	28	-	wMelCS	1
0	28	-	wMelCS	1
0	24	-	wMelCS	1
0	24	-	wMelCS	1
0	24	-	wMelCS	1
0	28	-	wMelCS	1
0	28	-	wMelCS	1
0	28	-	wMelCS	1
0	28	-	wMelCS	1
0	28	-	wMelCS	1
0	28	-	wMelCS	1
0	28	-	wMelCS	1
0	28	-	wMelCS	1
0	28	-	wMelCS	1
0	28	-	wMelCS	1
0	28	-	wMelCS	1
0	28	-	wMel	1
0	28	-	wMelCS	1
0	28	-	wMelCS	1
0	28	-	wMelCS	1
0	28	-	wMel	1
5	28	-	wMel	1
17	28	-	wMel	1
4	28	-	wMel	1
2	28	-	wMel	1
0	28	-	wMel	1
0	28	-	wMel	1
24	28	-	wMel	1
15	28	-	wMel	1
6	28	-	wMel	1
18	28	-	wMel	1
0	28	-	wMelCS	1
8	28	-	wMel	1
0	28	-	wMel	1
0	28	-	wMelCS	1
0	28	-	wMel	1
0	28	-	wMel	1
0	28	-	wMel	1
0	28	-	wMel	1
0	28	-	wMel	1
2	28	-	wMel	1
1	28	-	wMel	1
3	28	-	wMel	1
0	28	-	wMelCS	1
2	28	-	wMel	1
11	28	-	wMelCS	1
3	28	-	wMelCS	1
8	28	-	wMel	1
7	28	-	wMel	1
20	28	-	wMel	1
0	24	-	wMelCS	1
0	24	-	wMelCS	1
0	24	-	wMelCS	1
0	24	-	wMel	1
0	24	-	wMelCS	1
0	24	-	wMelCS	1
0	24	-	wMelCS	1
0	24	-	wMel	1
0	24	-	wMel	1
0	24	-	wMelCS	1
0	24	-	wMelCS	1
3	24	-	wMel	1
0	24	-	wMelCS	1
0	20	-	wMel	1
0	20	-	wMel	1
0	20	-	wMel	1
0	20	-	wMel	1
1	20	-	wMel	1
0	20	-	wMel	1
0	20	-	wMel	1
0	20	-	wMel	1
0	20	-	wMel	1
0	20	-	wMel	1
0	20	-	wMel	1
0	20	-	wMel	1
0	20	-	wMelCS	1
0	20	-	wMelCS	1
0	20	-	wMel	1
0	20	-	wMel	1
0	20	-	wMel	1
0	20	-	wMelCS	1
0	20	-	wMelCS	1
0	20	-	wMelCS	1
0	20	-	wMel	1
0	20	-	wMel	1
0	20	-	wMelCS	1
0	20	-	wMelCS	1
0	20	-	wMelCS	1
0	20	-	wMelCS	1
0	20	-	wMelCS	1
0	20	-	wMelCS	1
0	20	-	wMel	1
12	20	-	wMel	1
0	24	-	wMel	1
0	24	-	wMel	1
0	24	-	wMel	1
0	24	-	wMel	1
2	24	-	wMel	1
0	24	-	wMel	1
0	24	-	wMelCS	1
0	24	-	wMelCS	1
0	24	-	wMelCS	1
0	24	-	wMelCS	1
0	24	-	wMel	1
0	24	-	wMelCS	1
0	24	-	wMelCS	1
0	24	-	wMelCS	1
0	24	-	wMelCS	1
0	24	-	wMel	1
0	24	-	wMelCS	1
0	24	-	wMelCS	1
0	24	-	wMel	1
0	24	-	wMel	1
0	24	-	wMel	1
0	24	-	wMelCS	1
0	24	-	wMelCS	1
0	24	-	wMelCS	1
0	24	-	wMelCS	1
0	24	-	wMel	1
0	24	-	wMel	1
13	24	-	wMel	1
4	24	-	wMel	1
10	24	-	wMel	1
0	20	+	wMel	1
0	20	+	wMel	1
0	20	+	wMel	1
0	20	+	wMel	1
0	20	+	wMel	1
0	20	+	wMel	1
0	20	+	wMel	1
0	20	+	wMel	1
0	28	+	wMel	1
0	28	+	wMel	1
0	28	+	wMel	1
0	28	+	wMel	1
0	28	+	wMel	1
0	28	+	wMel	1
0	28	+	wMel	1
0	28	+	wMel	1
0	24	+	wMel	1
1	24	+	wMel	1
0	24	+	wMel	1
0	24	+	wMel	1
0	24	+	wMel	1
0	24	+	wMel	1
0	28	+	wMel	1
0	28	+	wMel	1
0	28	+	wMel	1
0	20	+	wMel	1
0	20	+	wMel	1
0	20	+	wMel	1
4	28	+	wMel	1
3	28	+	wMel	1
8	28	+	wMel	1
5	28	+	wMel	1
1	28	+	wMel	1
4	28	+	wMel	1
1	28	+	wMel	1
4	28	+	wMel	1
1	28	+	wMel	1
5	28	+	wMel	1
4	28	+	wMel	1
7	28	+	wMel	1
26	28	+	wMel	1
0	28	+	wMel	1
0	28	+	wMel	1
0	28	+	wMel	1
1	28	+	wMel	1
2	28	+	wMel	1
5	28	+	wMel	1
0	24	+	wMel	1
0	24	+	wMel	1
0	24	+	wMel	1
9	24	+	wMel	1
8	24	+	wMel	1
3	24	+	wMel	1
47	24	+	wMel	1
0	24	+	wMel	1
0	24	+	wMel	1
0	24	+	wMel	1
0	24	+	wMel	1
0	24	+	wMel	1
0	24	+	wMel	1
19	24	+	wMel	1
0	24	-	wMel	1
0	20	+	wMel	1
0	20	+	wMel	1
0	20	+	wMel	1
0	20	+	wMel	1
0	20	+	wMel	1
0	20	+	wMel	1
0	20	+	wMel	1
0	20	+	wMel	1
0	20	+	wMel	1
0	20	+	wMel	1
0	20	+	wMel	1
0	20	+	wMel	1
0	20	+	wMel	1
0	20	+	wMel	1
0	20	+	wMel	1
1	20	+	wMel	1
0	20	+	wMel	1
0	20	+	wMel	1
0	20	+	wMel	1
3	24	-	wMel	1
1	24	+	wMel	1
2	24	+	wMel	1
11	24	+	wMel	1
0	24	+	wMel	1
0	24	+	wMel	1
7	24	+	wMel	1
17	24	+	wMel	1
0	24	+	wMel	1
0	24	+	wMel	1
0	24	+	wMel	1
0	28	-	wMel	1
0	28	-	wMel	1
0	20	+	wMelCS	1
0	20	+	wMelCS	1
0	20	+	wMelCS	1
0	20	+	wMelCS	1
0	20	+	wMelCS	1
0	20	+	wMelCS	1
0	20	+	wMelCS	1
0	20	+	wMelCS	1
0	20	+	wMelCS	1
0	20	+	wMelCS	1
0	20	-	wMelCS	1
0	20	-	wMelCS	1
0	20	-	wMelCS	1
0	20	+	wMelCS	1
0	20	+	wMelCS	1
0	20	+	wMelCS	1
0	20	+	wMelCS	1
0	20	+	wMelCS	1
0	20	+	wMelCS	1
0	20	+	wMelCS	1
0	20	+	wMelCS	1
0	20	+	wMelCS	1
0	20	+	wMelCS	1
0	20	+	wMelCS	1
0	20	+	wMelCS	1
0	20	+	wMelCS	1
0	20	+	wMelCS	1
0	20	+	wMelCS	1
0	20	+	wMelCS	1
0	20	+	wMelCS	1
0	20	+	wMelCS	1
0	24	+	wMelCS	1
0	24	+	wMelCS	1
0	24	+	wMelCS	1
0	28	+	wMelCS	1
0	28	+	wMelCS	1
0	28	+	wMelCS	1
0	28	+	wMelCS	1
0	28	+	wMelCS	1
0	28	+	wMelCS	1
0	28	+	wMelCS	1
0	28	+	wMelCS	1
0	28	+	wMelCS	1
4	28	+	wMelCS	1
1	28	+	wMelCS	1
13	28	+	wMelCS	1
11	28	+	wMelCS	1
7	28	+	wMelCS	1
0	28	+	wMelCS	1
1	28	+	wMelCS	1
10	28	+	wMelCS	1
0	20	+	wMelCS	1
0	20	+	wMel	1
0	24	+	wMelCS	1
0	24	+	wMelCS	1
0	24	+	wMelCS	1
0	24	+	wMelCS	1
0	24	+	wMelCS	1
0	24	+	wMelCS	1
0	24	+	wMelCS	1
0	24	+	wMelCS	1
0	24	+	wMelCS	1
27	24	+	wMelCS	1
6	24	+	wMelCS	1
17	24	+	wMelCS	1
14	24	+	wMelCS	1
5	24	+	wMelCS	1
0	24	+	wMelCS	1
0	24	+	wMelCS	1
0	24	+	wMelCS	1
0	28	+	wMelCS	1
1	28	+	wMelCS	1
2	28	+	wMelCS	1
8	28	+	wMelCS	1
14	28	+	wMelCS	1
9	28	+	wMelCS	1
10	28	+	wMelCS	1
7	28	+	wMelCS	1
8	28	+	wMelCS	1
12	28	+	wMelCS	1
14	28	+	wMelCS	1
6	28	+	wMelCS	1
1	24	+	wMelCS	1
2	24	+	wMelCS	1
1	24	-	wMelCS	1
0	24	+	wMelCS	1
12	24	+	wMelCS	1
1	24	-	wMelCS	1
0	24	+	wMelCS	1
18	24	-	wMelCS	1
13	24	+	wMelCS	1
0	24	+	wMelCS	1
9	24	+	wMelCS	1
1	24	+	wMelCS	1
0	28	-	wMel	1
6	24	+	wMelCS	1
0	28	-	wMel	1
0	28	-	wMelCS	1
0	24	-	wMel	1
0	24	-	wMel	1
0	24	-	wMel	1
0	24	-	wMel	1
0	24	-	wMel	1
10	28	-	wMelCS	3
0	20	-	wMelCS	3
0	20	-	wMel	3
0	20	-	wMel	3
0	20	-	wMelCS	3
0	20	-	wMelCS	3
0	20	-	wMel	3
0	20	-	wMel	3
0	20	-	wMelCS	3
0	20	-	wMelCS	3
0	20	-	wMelCS	3
0	20	-	wMel	3
0	20	-	wMelCS	3
0	20	-	wMelCS	3
0	20	-	wMelCS	3
0	20	-	wMelCS	3
0	20	-	wMelCS	3
0	20	-	wMelCS	3
0	20	-	wMel	3
0	20	-	wMelCS	3
0	28	-	wMel	3
0	28	-	wMelCS	3
0	28	-	wMelCS	3
0	28	-	wMelCS	3
0	24	-	wMelCS	3
0	24	-	wMelCS	3
40	28	-	wMel	3
7	28	-	wMelCS	3
17	28	-	wMelCS	3
5	28	-	wMelCS	3
13	28	-	wMelCS	3
16	28	-	wMelCS	3
7	28	-	wMelCS	3
17	28	-	wMelCS	3
17	28	-	wMelCS	3
13	28	-	wMel	3
8	28	-	wMel	3
0	28	-	wMel	3
27	24	-	wMel	3
42	28	-	wMel	3
24	28	-	wMel	3
35	28	-	wMel	3
0	24	-	wMel	3
0	28	-	wMel	3
12	28	-	wMel	3
25	28	-	wMelCS	3
19	28	-	wMelCS	3
28	28	-	wMel	3
9	28	-	wMel	3
13	28	-	wMel	3
19	24	-	wMel	3
14	24	-	wMelCS	3
0	24	-	wMelCS	3
6	24	-	wMelCS	3
19	24	-	wMelCS	3
0	24	-	wMelCS	3
1	24	-	wMelCS	3
7	24	-	wMel	3
0	24	-	wMelCS	3
10	24	-	wMel	3
0	24	-	wMelCS	3
8	24	-	wMel	3
0	24	-	wMel	3
1	24	-	wMelCS	3
0	24	-	wMelCS	3
8	28	-	wMelCS	3
23	28	-	wMel	3
27	28	-	wMel	3
26	28	-	wMelCS	3
1	28	-	wMel	3
47	28	-	wMel	3
21	28	-	wMel	3
14	28	-	wMelCS	3
24	28	-	wMelCS	3
30	28	-	wMelCS	3
12	28	-	wMel	3
23	28	-	wMel	3
1	28	-	wMel	3
24	28	-	wMelCS	3
4	28	-	wMel	3
39	28	-	wMel	3
33	28	-	wMelCS	3
2	28	-	wMelCS	3
25	28	-	wMel	3
23	28	-	wMelCS	3
22	28	-	wMelCS	3
26	28	-	wMelCS	3
14	28	-	wMel	3
11	28	-	wMelCS	3
32	28	-	wMelCS	3
1	20	-	wMel	3
5	20	-	wMel	3
0	20	-	wMel	3
0	20	-	wMel	3
1	20	-	wMel	3
0	20	-	wMel	3
11	20	-	wMel	3
6	20	-	wMel	3
8	20	-	wMel	3
0	20	-	wMelCS	3
0	20	-	wMelCS	3
0	20	-	wMel	3
0	20	-	wMelCS	3
1	20	-	wMelCS	3
1	20	-	wMel	3
0	20	-	wMelCS	3
3	20	-	wMel	3
6	20	-	wMel	3
0	20	-	wMelCS	3
2	20	-	wMel	3
17	20	-	wMel	3
22	20	-	wMel	3
5	24	-	wMelCS	3
1	24	-	wMel	3
9	24	-	wMelCS	3
0	24	-	wMel	3
0	24	-	wMelCS	3
14	24	-	wMelCS	3
0	24	-	wMel	3
0	24	-	wMelCS	3
3	24	-	wMel	3
19	24	-	wMel	3
23	24	-	wMelCS	3
0	24	-	wMelCS	3
0	24	-	wMelCS	3
0	20	-	wMelCS	3
6	20	-	wMelCS	3
3	20	-	wMelCS	3
4	20	-	wMel	3
2	20	-	wMelCS	3
0	20	+	wMel	3
0	20	+	wMel	3
0	20	+	wMel	3
19	24	+	wMelCS	3
8	24	+	wMel	3
8	24	+	wMel	3
0	24	+	wMel	3
0	24	+	wMel	3
0	28	+	wMel	3
6	28	+	wMel	3
16	28	+	wMel	3
2	28	+	wMel	3
2	28	+	wMel	3
3	28	+	wMel	3
4	28	+	wMel	3
1	28	+	wMel	3
0	28	+	wMel	3
3	28	+	wMel	3
22	28	+	wMel	3
26	28	+	wMel	3
18	28	+	wMel	3
11	28	+	wMel	3
17	28	+	wMel	3
10	28	+	wMel	3
28	28	+	wMel	3
38	28	+	wMel	3
6	24	+	wMel	3
21	24	+	wMel	3
14	24	+	wMel	3
5	24	+	wMel	3
18	24	+	wMel	3
26	24	+	wMel	3
29	24	+	wMel	3
0	24	+	wMel	3
0	24	+	wMel	3
0	24	+	wMel	3
0	24	+	wMel	3
0	24	+	wMel	3
6	24	+	wMel	3
1	24	+	wMel	3
9	24	+	wMel	3
7	24	+	wMel	3
24	24	+	wMel	3
18	24	+	wMel	3
8	24	+	wMel	3
10	28	+	wMel	3
6	28	+	wMel	3
15	28	+	wMel	3
12	28	+	wMel	3
45	28	+	wMel	3
7	28	+	wMel	3
15	28	+	wMel	3
42	28	+	wMel	3
9	28	+	wMel	3
0	28	+	wMel	3
47	28	+	wMel	3
29	28	+	wMel	3
0	28	-	wMel	3
1	20	+	wMel	3
0	20	+	wMel	3
1	20	+	wMel	3
9	20	+	wMel	3
12	20	+	wMel	3
14	20	+	wMel	3
13	20	+	wMel	3
3	20	+	wMel	3
0	20	+	wMel	3
14	20	+	wMel	3
18	20	+	wMel	3
0	20	+	wMel	3
28	20	+	wMel	3
7	20	+	wMel	3
23	20	+	wMel	3
1	20	+	wMel	3
12	20	+	wMel	3
0	20	+	wMel	3
0	20	+	wMel	3
2	20	+	wMel	3
3	24	-	wMel	3
0	24	+	wMel	3
10	24	-	wMel	3
21	24	+	wMel	3
14	24	+	wMel	3
7	24	+	wMel	3
6	24	-	wMel	3
15	24	+	wMel	3
12	24	-	wMel	3
28	24	-	wMel	3
13	24	-	wMel	3
36	24	-	wMel	3
10	24	-	wMel	3
7	20	+	wMel	3
3	20	+	wMel	3
14	20	+	wMel	3
22	20	+	wMel	3
6	20	+	wMel	3
16	20	+	wMel	3
0	20	+	wMelCS	3
0	20	+	wMelCS	3
0	20	+	wMelCS	3
16	24	+	wMelCS	3
0	28	+	wMelCS	3
26	28	+	wMelCS	3
35	28	+	wMelCS	3
21	28	+	wMelCS	3
32	28	+	wMelCS	3
23	28	+	wMelCS	3
50	28	+	wMelCS	3
37	28	+	wMelCS	3
43	28	+	wMelCS	3
29	28	+	wMelCS	3
27	28	+	wMelCS	3
22	28	+	wMelCS	3
13	28	+	wMelCS	3
27	28	+	wMelCS	3
25	28	+	wMelCS	3
24	28	+	wMelCS	3
1	24	-	wMelCS	3
18	24	+	wMelCS	3
9	24	+	wMelCS	3
21	24	-	wMelCS	3
27	24	+	wMelCS	3
20	24	+	wMelCS	3
8	24	-	wMelCS	3
6	24	+	wMelCS	3
1	24	-	wMelCS	3
17	24	+	wMelCS	3
15	24	+	wMelCS	3
21	24	+	wMelCS	3
13	24	+	wMelCS	3
10	24	-	wMelCS	3
41	24	+	wMelCS	3
14	24	+	wMelCS	3
27	24	+	wMelCS	3
29	24	+	wMelCS	3
0	24	-	wMelCS	3
14	24	-	wMelCS	3
29	24	-	wMelCS	3
15	24	+	wMelCS	3
6	24	+	wMelCS	3
41	24	+	wMelCS	3
43	28	+	wMelCS	3
32	28	+	wMelCS	3
15	28	+	wMelCS	3
43	28	+	wMelCS	3
36	28	+	wMelCS	3
49	28	+	wMelCS	3
24	28	+	wMelCS	3
1	28	+	wMelCS	3
47	28	+	wMelCS	3
51	28	+	wMelCS	3
23	28	+	wMelCS	3
17	28	+	wMelCS	3
29	28	-	wMelCS	3
0	20	+	wMelCS	3
18	20	+	wMelCS	3
11	20	+	wMelCS	3
19	20	+	wMelCS	3
18	20	+	wMelCS	3
14	20	+	wMelCS	3
8	20	-	wMelCS	3
6	20	-	wMelCS	3
5	20	-	wMelCS	3
8	20	+	wMelCS	3
19	20	+	wMelCS	3
16	20	-	wMelCS	3
3	20	-	wMelCS	3
6	20	+	wMelCS	3
12	20	-	wMelCS	3
0	20	+	wMelCS	3
1	20	+	wMelCS	3
3	20	+	wMelCS	3
2	20	+	wMelCS	3
7	20	+	wMelCS	3
0	20	+	wMelCS	3
0	20	+	wMelCS	3
0	20	+	wMelCS	3
13	20	+	wMelCS	3
14	20	+	wMelCS	3
0	20	+	wMelCS	3
0	20	+	wMelCS	3
9	20	+	wMelCS	3
7	24	+	wMelCS	3
38	24	+	wMelCS	3
26	24	+	wMelCS	3
4	24	+	wMelCS	3
17	24	+	wMelCS	3
14	24	+	wMelCS	3
10	24	-	wMelCS	3
12	24	+	wMelCS	3
5	24	+	wMelCS	3
0	20	+	wMelCS	3
0	20	+	wMelCS	3
6	20	-	wMelCS	3
12	20	+	wMelCS	3
15	20	+	wMelCS	3
1	20	+	wMelCS	3
0	24	-	wMel	3
43	24	+	wMelCS	3
31	24	+	wMelCS	3
4	24	-	wMel	3
38	24	-	wMel	3
48	24	+	wMelCS	3
4	24	-	wMel	3
36	24	+	wMelCS	3
6	24	-	wMel	3
10	24	-	wMel	3
0	24	-	wMel	3
0	24	-	wMel	3
1	24	-	wMel	3
9	24	-	wMel	3
22	28	-	wMelCS	5
7	20	-	wMel	5
20	20	-	wMel	5
20	20	-	wMel	5
14	20	-	wMel	5
1	20	-	wMel	5
4	20	-	wMelCS	5
2	20	-	wMelCS	5
24	20	-	wMelCS	5
15	20	-	wMelCS	5
19	20	-	wMelCS	5
6	20	-	wMelCS	5
2	20	-	wMelCS	5
11	20	-	wMelCS	5
10	20	-	wMelCS	5
20	20	-	wMelCS	5
4	20	-	wMelCS	5
21	20	-	wMelCS	5
12	20	-	wMelCS	5
0	28	-	wMelCS	5
16	28	-	wMelCS	5
5	28	-	wMelCS	5
10	28	-	wMelCS	5
18	28	-	wMelCS	5
30	28	-	wMelCS	5
2	24	-	wMelCS	5
6	24	-	wMelCS	5
11	24	-	wMelCS	5
0	24	-	wMel	5
4	24	-	wMelCS	5
0	24	-	wMelCS	5
0	24	-	wMelCS	5
34	28	-	wMelCS	5
26	28	-	wMel	5
0	20	-	wMelCS	5
0	20	-	wMelCS	5
0	20	-	wMelCS	5
0	20	-	wMelCS	5
0	20	-	wMelCS	5
0	20	-	wMelCS	5
0	20	-	wMel	5
1	20	-	wMel	5
0	24	-	wMel	5
6	24	-	wMel	5
10	24	-	wMel	5
0	24	-	wMel	5
0	24	-	wMel	5
1	24	-	wMel	5
9	24	-	wMel	5
15	28	-	wMel	5
16	28	-	wMelCS	5
20	28	-	wMel	5
24	28	-	wMel	5
33	28	-	wMel	5
17	28	-	wMel	5
45	28	-	wMel	5
17	28	-	wMel	5
26	28	-	wMel	5
10	28	-	wMel	5
11	20	-	wMelCS	5
1	20	-	wMel	5
10	20	-	wMelCS	5
0	20	-	wMel	5
12	20	-	wMel	5
7	20	-	wMel	5
26	20	-	wMelCS	5
18	20	-	wMel	5
19	20	-	wMelCS	5
0	20	-	wMelCS	5
2	24	-	wMel	5
26	24	-	wMel	5
28	24	-	wMel	5
13	24	-	wMel	5
15	24	-	wMel	5
24	24	-	wMel	5
31	24	-	wMel	5
29	24	-	wMel	5
16	24	-	wMel	5
20	24	-	wMel	5
17	24	-	wMel	5
28	24	-	wMel	5
12	24	-	wMelCS	5
39	24	-	wMelCS	5
27	24	-	wMelCS	5
14	24	-	wMelCS	5
27	24	-	wMelCS	5
23	24	-	wMelCS	5
34	24	-	wMelCS	5
11	24	-	wMelCS	5
34	24	-	wMelCS	5
30	24	-	wMelCS	5
12	24	-	wMelCS	5
30	24	-	wMelCS	5
31	24	-	wMelCS	5
12	24	-	wMelCS	5
28	24	-	wMelCS	5
27	28	-	wMel	5
34	28	-	wMel	5
33	28	-	wMel	5
21	28	-	wMel	5
24	28	-	wMel	5
0	28	-	wMel	5
4	28	-	wMel	5
0	28	-	wMel	5
0	28	-	wMel	5
48	28	-	wMel	5
2	28	-	wMel	5
15	28	-	wMel	5
9	28	-	wMel	5
21	28	-	wMelCS	5
34	28	-	wMelCS	5
8	28	-	wMelCS	5
25	28	-	wMelCS	5
30	28	-	wMelCS	5
29	28	-	wMelCS	5
27	28	-	wMelCS	5
28	28	-	wMelCS	5
12	28	-	wMelCS	5
15	28	-	wMelCS	5
15	28	-	wMelCS	5
7	28	-	wMelCS	5
11	28	-	wMelCS	5
21	28	-	wMelCS	5
2	28	+	wMel	5
51	28	+	wMel	5
11	28	+	wMel	5
61	28	+	wMel	5
45	28	+	wMel	5
6	28	+	wMel	5
8	28	+	wMel	5
7	24	+	wMel	5
0	24	+	wMel	5
0	24	+	wMel	5
8	24	+	wMel	5
12	24	+	wMel	5
37	24	+	wMel	5
36	24	+	wMel	5
22	24	+	wMel	5
24	24	+	wMel	5
29	24	+	wMel	5
33	24	+	wMel	5
53	24	+	wMel	5
31	24	+	wMel	5
34	24	+	wMel	5
47	24	+	wMel	5
12	24	+	wMel	5
0	20	+	wMel	5
0	20	+	wMel	5
0	20	+	wMel	5
0	20	+	wMel	5
0	20	+	wMel	5
5	24	+	wMel	5
1	24	-	wMel	5
10	24	+	wMel	5
10	20	+	wMel	5
1	24	+	wMel	5
41	28	+	wMel	5
6	28	+	wMel	5
30	28	+	wMel	5
6	28	+	wMel	5
36	28	+	wMel	5
12	28	+	wMel	5
20	28	+	wMel	5
44	28	+	wMel	5
0	20	+	wMel	5
6	20	+	wMel	5
3	20	+	wMel	5
29	20	+	wMel	5
8	20	+	wMel	5
24	20	+	wMelCS	5
25	20	+	wMel	5
8	20	+	wMel	5
23	20	+	wMel	5
38	20	+	wMel	5
17	20	+	wMel	5
15	20	+	wMel	5
2	20	+	wMel	5
7	20	+	wMel	5
26	20	+	wMel	5
5	20	+	wMel	5
18	20	+	wMel	5
16	20	+	wMel	5
12	20	+	wMel	5
12	20	+	wMel	5
10	20	+	wMel	5
15	20	+	wMel	5
0	24	-	wMel	5
0	24	+	wMel	5
37	24	+	wMel	5
20	24	+	wMel	5
15	24	+	wMel	5
37	24	+	wMel	5
40	24	-	wMel	5
28	24	+	wMel	5
37	24	-	wMel	5
53	24	+	wMel	5
51	24	+	wMel	5
51	24	+	wMel	5
14	24	-	wMel	5
0	24	-	wMel	5
7	24	-	wMel	5
37	28	+	wMel	5
41	28	+	wMel	5
63	28	+	wMel	5
23	28	+	wMel	5
50	28	+	wMel	5
41	28	+	wMel	5
34	28	+	wMel	5
34	28	+	wMel	5
39	28	+	wMel	5
3	28	+	wMel	5
32	28	+	wMel	5
36	28	+	wMel	5
0	28	-	wMel	5
10	28	-	wMel	5
49	28	+	wMel	5
3	28	+	wMel	5
0	28	+	wMelCS	5
37	28	+	wMelCS	5
49	28	+	wMelCS	5
42	28	+	wMelCS	5
50	28	+	wMelCS	5
29	28	+	wMelCS	5
33	28	+	wMelCS	5
3	28	+	wMelCS	5
41	28	+	wMelCS	5
42	28	+	wMelCS	5
46	28	+	wMelCS	5
30	28	+	wMelCS	5
25	24	+	wMelCS	5
17	24	+	wMelCS	5
49	24	+	wMelCS	5
16	24	+	wMelCS	5
11	24	+	wMelCS	5
14	24	+	wMelCS	5
7	24	+	wMelCS	5
49	24	-	wMelCS	5
37	24	+	wMelCS	5
0	24	-	wMelCS	5
27	24	+	wMelCS	5
27	24	+	wMelCS	5
5	24	+	wMelCS	5
25	24	+	wMelCS	5
14	24	-	wMelCS	5
37	24	+	wMelCS	5
49	24	+	wMelCS	5
20	24	-	wMelCS	5
28	24	+	wMelCS	5
36	28	+	wMelCS	5
42	28	+	wMelCS	5
34	28	+	wMelCS	5
0	20	+	wMelCS	5
0	20	-	wMelCS	5
0	20	+	wMelCS	5
11	20	+	wMelCS	5
0	20	-	wMelCS	5
0	20	+	wMelCS	5
0	20	+	wMelCS	5
3	20	-	wMelCS	5
2	20	-	wMelCS	5
19	20	+	wMelCS	5
1	20	-	wMelCS	5
15	20	+	wMelCS	5
14	20	+	wMelCS	5
14	20	+	wMelCS	5
10	20	+	wMelCS	5
12	24	-	wMelCS	5
45	24	+	wMelCS	5
0	28	+	wMelCS	5
18	20	+	wMelCS	5
14	20	+	wMelCS	5
0	20	+	wMelCS	5
6	20	+	wMelCS	5
0	20	+	wMelCS	5
19	20	-	wMelCS	5
11	20	+	wMelCS	5
25	20	+	wMelCS	5
14	20	+	wMelCS	5
22	20	+	wMelCS	5
12	20	+	wMelCS	5
19	20	+	wMelCS	5
7	20	+	wMelCS	5
5	20	+	wMelCS	5
11	20	+	wMelCS	5
16	20	+	wMelCS	5
10	20	+	wMelCS	5
11	20	+	wMelCS	5
30	20	+	wMelCS	5
24	20	+	wMelCS	5
32	20	+	wMelCS	5
10	24	+	wMelCS	5
33	24	-	wMelCS	5
44	24	+	wMelCS	5
28	24	+	wMelCS	5
24	24	+	wMelCS	5
0	24	+	wMel	5
8	24	+	wMel	5
26	24	+	wMel	5
8	24	+	wMel	5
44	24	+	wMel	5
9	24	-	wMelCS	5
40	24	+	wMelCS	5
48	24	-	wMelCS	5
47	24	+	wMelCS	5
50	24	+	wMelCS	5
0	28	+	wMelCS	5
0	28	+	wMelCS	5
9	28	+	wMelCS	5
11	28	+	wMelCS	5
4	28	+	wMelCS	5
9	28	+	wMelCS	5
69	28	+	wMelCS	5
23	28	+	wMelCS	5
34	28	+	wMelCS	5
44	28	+	wMelCS	5
37	28	+	wMelCS	5
30	28	+	wMelCS	5
5	28	-	wMelCS	5
38	24	-	wMelCS	5
30	24	+	wMelCS	5
27	24	+	wMelCS	5
3	20	-	wMel	5
2	20	-	wMel	5
10	20	-	wMel	5
6	20	-	wMel	5
5	20	-	wMel	5
1	20	-	wMel	5
7	20	-	wMel	5
24	20	-	wMel	5
1	20	-	wMel	5
9	20	-	wMelCS	5
20	20	+	wMel	5
0	24	-	wMel	7
0	24	-	wMel	7
1	28	-	wMelCS	7
23	20	-	wMelCS	7
10	28	-	wMelCS	7
5	28	-	wMelCS	7
13	28	-	wMel	7
17	28	-	wMelCS	7
53	28	-	wMelCS	7
22	28	-	wMelCS	7
0	28	-	wMelCS	7
6	28	-	wMelCS	7
4	28	-	wMelCS	7
21	28	-	wMelCS	7
19	28	-	wMel	7
15	28	-	wMel	7
28	28	-	wMel	7
13	28	-	wMel	7
1	28	-	wMel	7
18	28	-	wMelCS	7
15	28	-	wMelCS	7
14	28	-	wMelCS	7
1	28	-	wMelCS	7
43	24	-	wMelCS	7
0	24	-	wMelCS	7
16	24	-	wMel	7
19	24	-	wMelCS	7
14	24	-	wMelCS	7
10	24	-	wMelCS	7
0	24	-	wMelCS	7
8	24	-	wMel	7
37	24	-	wMelCS	7
13	24	-	wMelCS	7
23	24	-	wMel	7
31	24	-	wMel	7
17	24	-	wMel	7
0	24	-	wMel	7
28	24	-	wMelCS	7
30	24	-	wMel	7
17	24	-	wMel	7
20	28	-	wMelCS	7
11	28	-	wMelCS	7
39	28	-	wMelCS	7
33	28	-	wMelCS	7
34	28	-	wMelCS	7
3	28	-	wMel	7
16	28	-	wMel	7
25	28	-	wMel	7
12	28	-	wMel	7
9	28	-	wMelCS	7
18	28	-	wMel	7
3	28	-	wMel	7
21	28	-	wMelCS	7
0	28	-	wMel	7
15	28	-	wMel	7
0	28	-	wMel	7
29	28	-	wMel	7
0	28	-	wMel	7
26	28	-	wMel	7
3	28	-	wMel	7
24	28	-	wMel	7
0	28	-	wMel	7
0	20	-	wMelCS	7
0	20	-	wMelCS	7
0	20	-	wMelCS	7
9	20	-	wMel	7
1	20	-	wMelCS	7
4	20	-	wMel	7
0	20	-	wMelCS	7
22	20	-	wMel	7
10	20	-	wMelCS	7
0	20	-	wMelCS	7
13	20	-	wMel	7
16	20	-	wMelCS	7
10	20	-	wMel	7
41	20	-	wMel	7
1	20	-	wMel	7
8	20	-	wMelCS	7
4	20	-	wMel	7
8	20	-	wMelCS	7
8	20	-	wMelCS	7
9	20	-	wMel	7
6	20	-	wMel	7
13	20	-	wMel	7
11	20	-	wMel	7
26	24	-	wMel	7
14	24	-	wMel	7
4	24	-	wMel	7
48	24	-	wMel	7
32	24	-	wMel	7
31	24	-	wMel	7
4	24	-	wMel	7
8	24	-	wMel	7
24	28	-	wMelCS	7
17	28	-	wMelCS	7
0	20	-	wMelCS	7
36	20	-	wMelCS	7
13	20	-	wMelCS	7
0	20	-	wMelCS	7
32	20	-	wMelCS	7
19	20	-	wMel	7
12	20	-	wMel	7
9	20	-	wMel	7
8	20	-	wMel	7
18	20	-	wMel	7
7	28	+	wMel	7
40	28	+	wMel	7
5	28	+	wMel	7
0	28	+	wMel	7
2	28	+	wMel	7
12	28	+	wMel	7
12	28	+	wMel	7
3	28	+	wMel	7
59	28	+	wMel	7
10	28	+	wMel	7
28	28	+	wMel	7
2	28	+	wMel	7
10	28	+	wMel	7
30	28	+	wMel	7
32	24	+	wMel	7
58	24	+	wMel	7
4	24	+	wMel	7
0	24	+	wMel	7
23	24	+	wMel	7
32	24	+	wMel	7
44	24	+	wMel	7
59	24	+	wMel	7
4	24	+	wMel	7
19	24	+	wMel	7
0	24	+	wMel	7
39	28	+	wMel	7
25	28	+	wMel	7
14	28	+	wMel	7
40	28	+	wMel	7
22	28	+	wMel	7
9	28	+	wMel	7
22	28	+	wMel	7
34	28	+	wMel	7
1	28	+	wMel	7
9	28	+	wMel	7
0	20	+	wMel	7
37	20	+	wMel	7
11	20	+	wMel	7
15	20	+	wMel	7
0	20	+	wMel	7
23	20	+	wMel	7
37	20	+	wMel	7
11	20	+	wMel	7
0	20	+	wMel	7
22	20	+	wMel	7
2	20	+	wMel	7
26	20	+	wMel	7
16	20	+	wMel	7
7	20	+	wMel	7
0	20	+	wMel	7
0	20	+	wMel	7
36	20	+	wMel	7
39	20	+	wMel	7
32	20	+	wMel	7
1	20	+	wMel	7
3	20	+	wMel	7
41	20	+	wMel	7
30	20	+	wMel	7
10	20	+	wMel	7
20	20	+	wMel	7
20	20	+	wMel	7
3	20	+	wMel	7
16	24	+	wMel	7
44	24	+	wMel	7
2	24	+	wMel	7
0	24	+	wMel	7
47	28	+	wMel	7
28	28	+	wMel	7
5	28	+	wMel	7
34	28	-	wMel	7
19	28	+	wMel	7
40	24	+	wMel	7
0	28	+	wMelCS	7
22	28	+	wMelCS	7
34	28	+	wMelCS	7
0	28	+	wMelCS	7
20	28	+	wMelCS	7
3	28	+	wMelCS	7
0	28	+	wMelCS	7
0	28	+	wMelCS	7
13	28	+	wMelCS	7
21	28	+	wMelCS	7
6	28	+	wMelCS	7
18	28	+	wMelCS	7
26	24	-	wMelCS	7
11	24	-	wMelCS	7
49	24	+	wMelCS	7
47	24	+	wMelCS	7
17	24	+	wMelCS	7
29	24	+	wMelCS	7
0	24	+	wMelCS	7
23	24	+	wMelCS	7
28	24	+	wMelCS	7
37	24	+	wMelCS	7
41	28	+	wMelCS	7
38	28	+	wMelCS	7
27	28	+	wMelCS	7
43	28	+	wMelCS	7
31	28	-	wMelCS	7
7	20	-	wMelCS	7
24	20	-	wMelCS	7
15	20	+	wMelCS	7
34	20	-	wMelCS	7
14	20	+	wMelCS	7
12	20	+	wMelCS	7
0	20	-	wMelCS	7
17	20	+	wMelCS	7
6	20	-	wMelCS	7
40	20	+	wMelCS	7
15	20	-	wMelCS	7
27	20	+	wMelCS	7
17	20	+	wMelCS	7
11	20	-	wMelCS	7
10	20	-	wMelCS	7
28	20	+	wMelCS	7
18	20	-	wMelCS	7
15	20	-	wMelCS	7
22	20	-	wMelCS	7
14	20	-	wMelCS	7
9	20	-	wMelCS	7
0	20	-	wMelCS	7
6	20	+	wMel	7
32	20	+	wMelCS	7
1	20	+	wMelCS	7
35	20	+	wMelCS	7
10	20	+	wMelCS	7
0	20	+	wMelCS	7
21	20	+	wMelCS	7
8	20	+	wMelCS	7
35	20	+	wMelCS	7
34	20	+	wMelCS	7
0	20	-	wMelCS	7
0	20	-	wMelCS	7
14	20	+	wMelCS	7
26	20	+	wMelCS	7
20	20	+	wMelCS	7
21	20	+	wMelCS	7
23	20	+	wMelCS	7
0	20	+	wMelCS	7
9	20	+	wMelCS	7
31	20	+	wMelCS	7
17	20	+	wMelCS	7
1	20	+	wMelCS	7
21	20	+	wMelCS	7
21	20	+	wMelCS	7
19	24	+	wMelCS	7
24	24	+	wMelCS	7
29	24	+	wMelCS	7
46	24	-	wMelCS	7
54	24	+	wMelCS	7
38	24	+	wMelCS	7
35	24	-	wMelCS	7
29	24	+	wMelCS	7
41	24	+	wMelCS	7
48	24	-	wMelCS	7
13	24	+	wMelCS	7
39	24	-	wMelCS	7
8	24	+	wMelCS	7
8	24	-	wMelCS	7
31	24	+	wMelCS	7
39	24	+	wMelCS	7
21	24	+	wMelCS	7
41	24	+	wMelCS	7
30	24	-	wMelCS	7
8	24	-	wMelCS	7
47	24	+	wMelCS	7
30	28	+	wMelCS	7
26	28	+	wMelCS	7
22	28	+	wMelCS	7
51	28	+	wMelCS	7
5	28	+	wMelCS	7
16	28	+	wMelCS	7
57	28	+	wMelCS	7
62	28	+	wMelCS	7
31	28	+	wMelCS	7
21	28	+	wMelCS	7
47	28	+	wMelCS	7
34	24	+	wMelCS	7
46	24	+	wMelCS	7
13	24	-	wMelCS	7
28	24	+	wMelCS	7
42	24	+	wMelCS	7
17	24	+	wMel	7
13	24	+	wMelCS	7
8	24	-	wMelCS	7
0	24	-	wMelCS	7
40	24	-	wMel	7
23	24	-	wMel	7
24	24	+	wMelCS	7
20	24	-	wMelCS	7
50	24	+	wMelCS	7
39	24	-	wMelCS	7
17	24	+	wMelCS	7
0	24	-	wMelCS	7
46	24	+	wMel	7
32	24	+	wMel	7
24	24	-	wMelCS	7
41	24	-	wMelCS	7
12	24	-	wMelCS	7
21	24	-	wMel	7
3	28	-	wMel	7
23	28	+	wMel	7
0	28	-	wMel	7
11	28	-	wMelCS	9
11	28	-	wMelCS	9
8	28	-	wMelCS	9
5	28	-	wMelCS	9
0	28	-	wMelCS	9
0	28	-	wMelCS	9
4	28	-	wMelCS	9
11	28	-	wMelCS	9
0	28	-	wMelCS	9
3	28	-	wMelCS	9
13	28	-	wMelCS	9
3	28	-	wMelCS	9
20	28	-	wMelCS	9
0	28	-	wMelCS	9
23	28	-	wMelCS	9
5	28	-	wMelCS	9
3	28	-	wMelCS	9
30	28	-	wMel	9
14	28	-	wMelCS	9
29	28	-	wMel	9
40	28	-	wMel	9
31	28	-	wMel	9
31	28	-	wMel	9
30	28	-	wMel	9
0	20	-	wMelCS	9
1	20	-	wMelCS	9
3	20	-	wMelCS	9
10	20	-	wMelCS	9
22	20	-	wMel	9
18	20	-	wMel	9
6	20	-	wMelCS	9
25	20	-	wMelCS	9
1	20	-	wMelCS	9
0	20	-	wMelCS	9
5	20	-	wMel	9
16	20	-	wMelCS	9
36	24	-	wMelCS	9
21	24	-	wMelCS	9
7	24	-	wMelCS	9
0	24	-	wMelCS	9
32	28	-	wMel	9
26	24	-	wMelCS	9
14	20	-	wMel	9
25	20	-	wMel	9
0	20	-	wMel	9
12	20	-	wMel	9
11	20	-	wMel	9
22	20	-	wMel	9
24	20	-	wMel	9
0	20	-	wMelCS	9
9	24	-	wMelCS	9
8	24	-	wMelCS	9
41	24	-	wMelCS	9
13	24	-	wMelCS	9
22	24	-	wMel	9
13	24	-	wMelCS	9
23	24	-	wMelCS	9
17	24	-	wMelCS	9
31	24	-	wMel	9
25	24	-	wMelCS	9
13	24	-	wMel	9
18	24	-	wMel	9
22	20	-	wMel	9
0	20	-	wMel	9
20	20	-	wMel	9
8	20	-	wMel	9
22	20	-	wMel	9
0	20	-	wMel	9
0	20	-	wMel	9
33	28	-	wMel	9
30	28	+	wMel	9
3	28	+	wMel	9
29	28	-	wMel	9
8	28	+	wMel	9
5	28	+	wMel	9
29	28	+	wMel	9
2	28	-	wMel	9
2	28	-	wMel	9
35	28	+	wMel	9
38	28	+	wMel	9
35	28	-	wMel	9
33	28	+	wMel	9
24	28	-	wMel	9
0	28	-	wMel	9
1	28	+	wMel	9
4	28	-	wMel	9
0	28	+	wMel	9
6	28	-	wMel	9
18	28	-	wMel	9
9	28	+	wMel	9
28	28	+	wMel	9
13	28	-	wMel	9
11	28	-	wMel	9
30	28	+	wMel	9
1	28	-	wMel	9
24	28	+	wMel	9
21	28	+	wMel	9
38	28	+	wMel	9
46	28	+	wMel	9
50	28	+	wMel	9
17	28	+	wMel	9
47	28	-	wMel	9
32	28	+	wMel	9
50	28	-	wMel	9
24	28	+	wMel	9
0	28	+	wMelCS	9
24	28	+	wMel	9
19	28	+	wMel	9
34	28	+	wMel	9
1	28	+	wMel	9
0	28	-	wMel	9
3	28	+	wMel	9
9	20	+	wMel	9
0	20	+	wMel	9
0	20	+	wMel	9
0	20	+	wMel	9
16	20	+	wMel	9
35	20	+	wMel	9
32	20	+	wMel	9
0	20	+	wMel	9
13	20	+	wMel	9
13	20	+	wMel	9
33	24	-	wMel	9
25	24	-	wMel	9
26	24	-	wMel	9
15	24	-	wMel	9
18	24	-	wMel	9
32	24	-	wMel	9
19	24	-	wMel	9
5	24	-	wMel	9
0	24	-	wMel	9
35	24	-	wMel	9
2	24	-	wMel	9
3	24	-	wMel	9
3	24	-	wMel	9
30	24	-	wMel	9
54	24	-	wMel	9
0	24	-	wMel	9
9	24	+	wMel	9
10	24	+	wMel	9
49	24	+	wMel	9
0	24	+	wMel	9
19	24	+	wMel	9
17	24	+	wMel	9
18	20	+	wMel	9
7	20	+	wMel	9
3	24	+	wMel	9
0	24	+	wMel	9
49	24	+	wMel	9
34	24	+	wMel	9
44	24	+	wMel	9
27	24	+	wMel	9
12	24	+	wMel	9
17	24	+	wMel	9
23	20	+	wMel	9
27	20	+	wMel	9
40	20	+	wMel	9
0	20	+	wMel	9
26	20	+	wMel	9
17	20	+	wMel	9
0	20	+	wMel	9
15	28	+	wMelCS	9
27	28	+	wMelCS	9
20	28	+	wMelCS	9
21	28	+	wMelCS	9
21	28	+	wMelCS	9
23	28	+	wMelCS	9
41	28	+	wMelCS	9
4	28	+	wMel	9
41	28	+	wMelCS	9
34	28	+	wMelCS	9
65	28	+	wMelCS	9
4	28	+	wMelCS	9
19	28	+	wMelCS	9
6	28	+	wMelCS	9
0	28	+	wMelCS	9
0	28	+	wMelCS	9
16	28	+	wMelCS	9
0	28	+	wMelCS	9
4	28	+	wMelCS	9
22	28	+	wMelCS	9
15	28	+	wMelCS	9
14	28	+	wMelCS	9
45	28	+	wMelCS	9
28	28	+	wMelCS	9
30	28	+	wMelCS	9
28	28	+	wMelCS	9
24	28	+	wMelCS	9
42	24	+	wMelCS	9
5	24	+	wMelCS	9
29	20	+	wMelCS	9
12	20	+	wMelCS	9
33	20	+	wMelCS	9
18	20	+	wMelCS	9
34	20	+	wMelCS	9
29	20	+	wMelCS	9
12	20	+	wMelCS	9
33	20	+	wMelCS	9
37	20	+	wMelCS	9
35	20	+	wMelCS	9
11	20	+	wMelCS	9
8	20	+	wMelCS	9
15	20	+	wMelCS	9
15	20	+	wMelCS	9
1	20	+	wMelCS	9
3	20	+	wMelCS	9
27	20	+	wMelCS	9
28	20	+	wMelCS	9
37	20	+	wMelCS	9
12	20	+	wMelCS	9
21	20	+	wMelCS	9
25	20	+	wMelCS	9
9	20	+	wMelCS	9
17	20	+	wMelCS	9
50	20	+	wMelCS	9
31	20	+	wMelCS	9
52	24	+	wMelCS	9
38	24	+	wMelCS	9
40	24	+	wMelCS	9
36	24	+	wMelCS	9
52	24	+	wMelCS	9
16	24	+	wMelCS	9
0	20	+	wMelCS	9
5	24	+	wMelCS	9
53	24	+	wMelCS	9
0	24	+	wMelCS	9
20	24	+	wMelCS	9
36	24	+	wMelCS	9
7	24	+	wMelCS	9
31	24	+	wMelCS	9
43	24	+	wMelCS	9
3	24	+	wMelCS	9
16	24	+	wMelCS	9
22	24	+	wMelCS	9
9	24	-	wMelCS	9
13	20	+	wMelCS	9
7	20	+	wMelCS	9
12	20	+	wMelCS	9
33	24	+	wMel	9
18	24	-	wMel	9
1	28	-	wMelCS	9
24	28	+	wMel	9
11	24	+	wMelCS	9
22	28	+	wMel	9
19	28	-	wMelCS	9
15	24	+	wMelCS	9
31	24	+	wMelCS	9
33	24	+	wMelCS	9
0	24	+	wMelCS	9
7	28	-	wMelCS	9
17	28	+	wMel	9
30	24	+	wMelCS	9
29	24	+	wMelCS	9
0	24	+	wMelCS	9
15	28	-	wMelCS	9
22	24	+	wMelCS	9
37	24	+	wMelCS	9
0	24	+	wMelCS	9
0	28	-	wMelCS	9

## Sheet: Longevity
Age	Temp	Cross	Infection	Sex	Rep
2	28	wMelCS	+	f	r3wMelCS+
12	24	wMelCS	-	f	r2wMelCS-
12	24	wMel	+	m	r2wMel+
10	20	wMelCS	+	m	r1wMelCS+
12	24	wMelCS	+	f	r1wMelCS+
12	24	wMel	+	m	r1wMel+
17	28	wMel	+	m	r1wMel+
17	28	wMel	+	m	r1wMel+
17	28	wMel	+	f	r1wMel+
16	28	wMelCS	+	f	r3wMelCS+
16	28	wMelCS	-	m	r2wMelCS-
19	28	wMelCS	+	f	r3wMelCS+
19	28	wMelCS	+	f	r3wMelCS+
19	28	wMelCS	+	m	r3wMelCS+
20	28	wMelCS	+	f	r2wMelCS+
20	28	wMelCS	+	f	r2wMelCS+
20	28	wMelCS	+	f	r2wMelCS+
20	28	wMelCS	+	f	r2wMelCS+
20	28	wMelCS	+	m	r2wMelCS+
22	28	wMelCS	+	f	r2wMelCS+
22	28	wMelCS	+	f	r2wMelCS+
22	28	wMelCS	+	m	r2wMelCS+
22	28	wMel	+	f	r1wMel+
22	28	wMel	+	f	r1wMel+
17	24	wMelCS	+	m	r2wMelCS+
23	28	wMel	+	f	r1wMel+
23	28	wMel	+	f	r1wMel+
23	28	wMel	+	f	r1wMel+
19	20	wMelCS	-	m	r1wMelCS-
19	20	wMelCS	-	m	r1wMelCS-
23	28	wMelCS	-	m	r1wMelCS-
25	28	wMelCS	+	f	r3wMelCS+
26	28	wMelCS	+	m	r1wMelCS+
23	28	wMel	-	f	r1wMel-
19	20	wMelCS	+	m	r2wMelCS+
23	28	wMel	-	f	r2wMel-
23	28	wMel	-	f	r2wMel-
23	28	wMel	-	f	r2wMel-
23	28	wMel	-	f	r2wMel-
25	28	wMel	-	f	r1wMel-
25	28	wMel	-	f	r1wMel-
25	28	wMel	-	f	r1wMel-
25	28	wMel	+	f	r2wMel+
24	28	wMelCS	-	m	r2wMelCS-
28	28	wMelCS	+	f	r2wMelCS+
28	28	wMelCS	+	f	r2wMelCS+
21	20	wMelCS	+	f	r2wMelCS+
25	28	wMelCS	-	f	r1wMelCS-
25	28	wMelCS	-	f	r1wMelCS-
25	28	wMelCS	-	f	r1wMelCS-
25	28	wMelCS	-	m	r1wMelCS-
28	28	wMelCS	+	m	r1wMelCS+
28	28	wMelCS	+	f	r1wMelCS+
28	28	wMelCS	+	f	r1wMelCS+
23	24	wMel	+	f	r2wMel+
30	28	wMelCS	+	m	r1wMelCS+
30	28	wMelCS	+	m	r1wMelCS+
30	28	wMelCS	+	f	r1wMelCS+
31	28	wMelCS	+	f	r1wMelCS+
31	28	wMelCS	+	f	r1wMelCS+
28	28	wMel	-	f	r1wMel-
24	20	wMelCS	+	f	r2wMelCS+
24	20	wMelCS	+	f	r2wMelCS+
24	20	wMelCS	+	f	r2wMelCS+
30	28	wMelCS	+	f	r3wMelCS+
30	28	wMelCS	+	m	r3wMelCS+
28	28	wMel	+	f	r2wMel+
28	28	wMel	+	f	r2wMel+
25	20	wMelCS	+	f	r2wMelCS+
25	20	wMelCS	+	m	r2wMelCS+
32	28	wMel	+	m	r1wMel+
32	28	wMel	+	f	r1wMel+
31	28	wMelCS	+	f	r3wMelCS+
31	28	wMelCS	+	f	r3wMelCS+
31	28	wMelCS	+	f	r3wMelCS+
25	20	wMelCS	+	f	r1wMelCS+
25	20	wMelCS	+	f	r1wMelCS+
32	28	wMel	+	f	r1wMel+
32	28	wMel	+	m	r1wMel+
27	24	wMel	+	f	r2wMel+
27	24	wMel	+	f	r2wMel+
29	28	wMel	-	f	r2wMel-
29	28	wMel	-	f	r2wMel-
29	28	wMel	-	f	r2wMel-
29	28	wMel	-	f	r2wMel-
29	28	wMel	-	f	r2wMel-
27	24	wMel	+	m	r1wMel+
27	24	wMel	+	f	r1wMel+
32	28	wMelCS	+	f	r1wMelCS+
32	28	wMelCS	+	m	r1wMelCS+
33	28	wMelCS	+	m	r1wMelCS+
33	28	wMelCS	+	m	r1wMelCS+
33	28	wMel	+	f	r1wMel+
33	28	wMel	+	f	r1wMel+
30	28	wMel	+	f	r2wMel+
30	28	wMel	+	m	r2wMel+
33	28	wMelCS	+	m	r2wMelCS+
33	28	wMelCS	+	m	r2wMelCS+
33	28	wMelCS	+	m	r2wMelCS+
33	28	wMelCS	+	f	r2wMelCS+
32	28	wMelCS	+	m	r3wMelCS+
32	28	wMelCS	+	f	r3wMelCS+
30	28	wMelCS	-	m	r2wMelCS-
30	28	wMelCS	-	m	r2wMelCS-
30	28	wMelCS	-	f	r2wMelCS-
33	28	wMelCS	+	f	r3wMelCS+
34	28	wMel	+	m	r1wMel+
35	28	wMel	+	m	r1wMel+
35	28	wMel	+	m	r2wMel+
35	28	wMel	+	m	r2wMel+
35	28	wMel	+	f	r2wMel+
35	28	wMel	+	f	r2wMel+
35	28	wMel	+	f	r2wMel+
33	24	wMel	+	f	r1wMel+
38	28	wMel	+	f	r1wMel+
38	28	wMel	+	m	r1wMel+
38	28	wMelCS	+	m	r2wMelCS+
38	28	wMelCS	+	m	r2wMelCS+
33	24	wMelCS	+	f	r2wMelCS+
38	28	wMelCS	+	m	r1wMelCS+
32	20	wMel	+	m	r2wMel+
32	20	wMel	+	f	r2wMel+
39	28	wMel	+	m	r1wMel+
38	28	wMelCS	+	f	r3wMelCS+
32	20	wMel	+	f	r2wMel+
36	28	wMel	-	f	r1wMel-
32	20	wMel	+	f	r2wMel+
38	28	wMelCS	+	f	r3wMelCS+
32	20	wMelCS	+	f	r2wMelCS+
32	20	wMelCS	+	f	r2wMelCS+
37	28	wMel	+	m	r2wMel+
37	28	wMel	+	m	r2wMel+
37	28	wMel	+	m	r2wMel+
39	28	wMelCS	+	m	r3wMelCS+
39	28	wMelCS	+	m	r3wMelCS+
40	28	wMelCS	+	f	r1wMelCS+
39	28	wMelCS	+	m	r3wMelCS+
39	28	wMelCS	+	m	r3wMelCS+
37	28	wMel	+	m	r2wMel+
39	28	wMelCS	+	f	r3wMelCS+
39	28	wMelCS	+	m	r3wMelCS+
39	28	wMelCS	+	m	r3wMelCS+
41	28	wMelCS	+	m	r3wMelCS+
41	28	wMelCS	+	m	r3wMelCS+
41	28	wMelCS	+	f	r3wMelCS+
42	28	wMelCS	+	f	r2wMelCS+
42	28	wMelCS	+	m	r1wMelCS+
42	28	wMelCS	+	m	r1wMelCS+
42	28	wMelCS	+	m	r1wMelCS+
42	28	wMelCS	+	m	r1wMelCS+
42	28	wMelCS	+	f	r1wMelCS+
39	28	wMel	+	m	r2wMel+
39	28	wMel	+	m	r2wMel+
39	28	wMel	+	m	r2wMel+
39	28	wMel	+	m	r2wMel+
39	28	wMel	+	m	r2wMel+
39	28	wMel	+	m	r2wMel+
35	20	wMelCS	-	f	r1wMelCS-
42	28	wMel	+	m	r1wMel+
42	28	wMel	+	m	r1wMel+
42	28	wMel	+	m	r1wMel+
42	28	wMel	+	f	r1wMel+
42	28	wMel	+	f	r1wMel+
42	28	wMel	+	f	r1wMel+
39	28	wMelCS	-	m	r2wMelCS-
43	28	wMel	+	m	r1wMel+
43	28	wMel	+	m	r1wMel+
43	28	wMel	+	m	r1wMel+
43	28	wMel	+	m	r1wMel+
43	28	wMel	+	m	r1wMel+
43	28	wMel	+	m	r1wMel+
43	28	wMel	+	f	r1wMel+
44	28	wMel	+	m	r1wMel+
44	28	wMel	+	m	r1wMel+
41	28	wMel	+	f	r2wMel+
41	28	wMel	+	f	r2wMel+
41	28	wMel	+	f	r2wMel+
41	28	wMel	+	m	r2wMel+
41	28	wMel	+	m	r2wMel+
44	28	wMelCS	+	m	r1wMelCS+
44	28	wMelCS	+	m	r1wMelCS+
44	28	wMelCS	+	f	r1wMelCS+
41	28	wMel	-	m	r1wMel-
41	28	wMel	-	m	r1wMel-
44	28	wMel	+	m	r1wMel+
44	28	wMel	+	m	r1wMel+
44	28	wMel	+	f	r1wMel+
44	28	wMel	+	f	r1wMel+
39	24	wMelCS	+	f	r1wMelCS+
39	24	wMelCS	+	f	r1wMelCS+
39	24	wMelCS	+	f	r1wMelCS+
37	20	wMel	+	f	r2wMel+
37	20	wMel	+	m	r2wMel+
37	20	wMel	+	m	r2wMel+
37	20	wMelCS	+	f	r1wMelCS+
42	28	wMel	-	m	r2wMel-
45	28	wMelCS	+	m	r2wMelCS+
45	28	wMelCS	+	m	r2wMelCS+
45	28	wMelCS	+	f	r2wMelCS+
45	28	wMelCS	+	f	r1wMelCS+
45	28	wMelCS	+	f	r1wMelCS+
45	28	wMelCS	+	f	r1wMelCS+
45	28	wMelCS	+	f	r1wMelCS+
45	28	wMelCS	+	m	r1wMelCS+
42	28	wMel	+	f	r2wMel+
42	28	wMel	+	f	r2wMel+
41	28	wMelCS	-	f	r2wMelCS-
41	28	wMelCS	-	f	r2wMelCS-
41	28	wMelCS	-	m	r2wMelCS-
41	28	wMelCS	-	m	r2wMelCS-
44	28	wMelCS	+	m	r3wMelCS+
44	28	wMelCS	+	f	r3wMelCS+
45	28	wMelCS	+	m	r1wMelCS+
45	28	wMelCS	+	m	r1wMelCS+
45	28	wMelCS	+	m	r1wMelCS+
45	28	wMelCS	+	m	r1wMelCS+
45	28	wMelCS	+	f	r1wMelCS+
42	28	wMel	-	m	r1wMel-
42	28	wMel	-	m	r1wMel-
42	28	wMel	-	m	r1wMel-
42	28	wMel	-	f	r1wMel-
45	28	wMel	+	m	r1wMel+
45	28	wMel	+	m	r1wMel+
45	28	wMel	+	m	r1wMel+
45	28	wMel	+	m	r1wMel+
45	28	wMel	+	m	r1wMel+
40	24	wMelCS	+	f	r2wMelCS+
40	24	wMelCS	+	m	r1wMelCS+
38	20	wMelCS	-	f	r1wMelCS-
38	20	wMelCS	-	f	r1wMelCS-
40	24	wMel	+	f	r1wMel+
40	24	wMel	+	f	r2wMel+
40	24	wMel	+	m	r1wMel+
38	20	wMelCS	+	f	r2wMelCS+
38	20	wMel	+	m	r2wMel+
38	20	wMel	+	f	r2wMel+
38	20	wMelCS	-	f	r1wMelCS-
38	20	wMelCS	-	f	r1wMelCS-
38	20	wMelCS	-	f	r1wMelCS-
43	28	wMel	-	m	r1wMel-
42	28	wMelCS	-	f	r2wMelCS-
42	28	wMelCS	-	f	r2wMelCS-
42	28	wMelCS	-	f	r2wMelCS-
42	28	wMelCS	-	m	r2wMelCS-
42	28	wMelCS	-	m	r2wMelCS-
42	28	wMelCS	-	m	r2wMelCS-
46	28	wMelCS	+	m	r1wMelCS+
46	28	wMelCS	+	m	r1wMelCS+
46	28	wMel	+	f	r1wMel+
46	28	wMel	+	f	r1wMel+
46	28	wMel	+	m	r1wMel+
46	28	wMel	+	m	r1wMel+
43	28	wMelCS	-	m	r1wMelCS-
43	28	wMelCS	-	m	r1wMelCS-
43	28	wMelCS	-	m	r1wMelCS-
43	28	wMelCS	-	f	r1wMelCS-
43	28	wMelCS	-	f	r1wMelCS-
43	28	wMelCS	-	f	r1wMelCS-
43	28	wMelCS	-	f	r1wMelCS-
43	28	wMelCS	-	f	r1wMelCS-
43	28	wMel	+	f	r2wMel+
43	28	wMel	+	f	r2wMel+
43	28	wMel	+	f	r2wMel+
43	28	wMel	+	m	r2wMel+
43	28	wMel	-	f	r2wMel-
46	28	wMelCS	+	m	r2wMelCS+
46	28	wMelCS	+	f	r2wMelCS+
46	28	wMelCS	+	f	r2wMelCS+
46	28	wMelCS	+	f	r2wMelCS+
47	28	wMelCS	+	m	r2wMelCS+
47	28	wMelCS	+	m	r2wMelCS+
47	28	wMelCS	+	f	r2wMelCS+
40	20	wMelCS	-	f	r2wMelCS-
40	20	wMelCS	-	f	r2wMelCS-
40	20	wMelCS	-	f	r2wMelCS-
40	20	wMelCS	-	m	r2wMelCS-
42	24	wMelCS	+	f	r2wMelCS+
40	20	wMel	+	f	r1wMel+
47	28	wMelCS	+	f	r2wMelCS+
42	24	wMel	+	m	r2wMel+
42	24	wMel	+	f	r2wMel+
42	24	wMel	+	f	r2wMel+
42	24	wMel	+	f	r2wMel+
41	20	wMelCS	+	f	r2wMelCS+
41	20	wMelCS	+	m	r2wMelCS+
45	28	wMel	-	f	r1wMel-
48	28	wMel	+	m	r1wMel+
45	28	wMel	+	m	r2wMel+
45	28	wMel	+	m	r2wMel+
41	20	wMel	-	f	r1wMel-
45	28	wMelCS	-	m	r1wMelCS-
45	28	wMelCS	-	m	r1wMelCS-
45	28	wMelCS	-	f	r1wMelCS-
45	28	wMel	+	m	r2wMel+
45	28	wMel	+	m	r2wMel+
45	28	wMel	+	f	r2wMel+
45	28	wMel	+	f	r2wMel+
48	28	wMelCS	+	m	r2wMelCS+
48	28	wMelCS	+	m	r2wMelCS+
48	28	wMelCS	+	f	r2wMelCS+
44	24	wMel	+	f	r2wMel+
49	28	wMel	+	m	r1wMel+
49	28	wMel	+	m	r1wMel+
42	20	wMel	-	f	r1wMel-
42	20	wMel	-	f	r1wMel-
46	28	wMel	+	m	r2wMel+
49	28	wMelCS	+	m	r1wMelCS+
45	28	wMelCS	-	f	r2wMelCS-
44	24	wMelCS	+	f	r1wMelCS+
46	28	wMel	-	m	r2wMel-
46	28	wMel	-	m	r2wMel-
42	20	wMel	-	f	r1wMel-
42	20	wMel	-	f	r1wMel-
42	20	wMel	-	m	r1wMel-
49	28	wMelCS	+	f	r2wMelCS+
49	28	wMelCS	+	f	r2wMelCS+
50	28	wMelCS	+	m	r2wMelCS+
50	28	wMelCS	+	f	r2wMelCS+
50	28	wMelCS	+	f	r2wMelCS+
47	28	wMel	-	f	r2wMel-
47	28	wMel	-	f	r2wMel-
50	28	wMel	+	f	r1wMel+
47	28	wMel	+	m	r2wMel+
47	28	wMel	+	f	r2wMel+
46	28	wMelCS	-	m	r2wMelCS-
46	28	wMelCS	-	m	r2wMelCS-
46	28	wMelCS	-	m	r2wMelCS-
46	28	wMelCS	-	f	r2wMelCS-
46	28	wMelCS	-	f	r2wMelCS-
45	24	wMel	+	f	r1wMel+
51	28	wMelCS	+	f	r2wMelCS+
51	28	wMelCS	+	f	r2wMelCS+
51	28	wMelCS	+	m	r2wMelCS+
49	28	wMel	-	m	r1wMel-
49	28	wMel	-	m	r1wMel-
45	20	wMel	-	f	r1wMel-
47	24	wMelCS	-	f	r2wMelCS-
47	24	wMelCS	-	f	r2wMelCS-
49	24	wMelCS	-	f	r1wMelCS-
49	24	wMelCS	-	f	r1wMelCS-
49	24	wMelCS	-	f	r1wMelCS-
51	28	wMel	-	m	r2wMel-
51	28	wMel	-	m	r2wMel-
51	28	wMel	-	f	r2wMel-
48	20	wMelCS	-	m	r1wMelCS-
48	20	wMelCS	-	m	r1wMelCS-
48	20	wMelCS	+	m	r2wMelCS+
48	20	wMelCS	+	m	r2wMelCS+
48	20	wMelCS	+	f	r2wMelCS+
48	20	wMelCS	-	f	r2wMelCS-
48	20	wMelCS	-	f	r2wMelCS-
48	20	wMelCS	-	f	r2wMelCS-
48	20	wMelCS	-	m	r2wMelCS-
48	20	wMel	+	m	r2wMel+
48	20	wMel	+	m	r2wMel+
48	20	wMel	+	m	r2wMel+
48	20	wMel	+	f	r2wMel+
48	20	wMel	+	f	r2wMel+
50	24	wMelCS	+	f	r2wMelCS+
55	28	wMelCS	+	f	r2wMelCS+
55	28	wMelCS	+	m	r2wMelCS+
50	24	wMel	-	f	r1wMel-
50	24	wMel	-	f	r1wMel-
50	24	wMel	-	f	r1wMel-
50	24	wMel	-	f	r1wMel-
50	24	wMel	-	f	r1wMel-
50	24	wMel	-	f	r1wMel-
50	24	wMel	+	m	r1wMel+
52	28	wMel	-	m	r2wMel-
52	28	wMel	-	f	r2wMel-
50	24	wMelCS	-	m	r1wMelCS-
50	24	wMelCS	-	f	r1wMelCS-
50	24	wMel	+	m	r2wMel+
50	24	wMel	-	f	r1wMel-
52	28	wMel	-	m	r1wMel-
52	28	wMel	-	m	r1wMel-
50	24	wMelCS	+	f	r1wMelCS+
50	24	wMel	-	f	r2wMel-
48	20	wMel	-	f	r1wMel-
48	20	wMel	-	f	r1wMel-
48	20	wMel	-	m	r1wMel-
53	28	wMelCS	-	m	r1wMelCS-
53	28	wMelCS	-	m	r1wMelCS-
53	28	wMelCS	-	f	r1wMelCS-
51	24	wMel	+	f	r2wMel+
51	24	wMel	-	f	r1wMel-
49	20	wMel	+	f	r2wMel+
52	28	wMelCS	-	f	r2wMelCS-
52	28	wMelCS	-	m	r2wMelCS-
52	28	wMelCS	-	m	r2wMelCS-
51	24	wMelCS	+	f	r2wMelCS+
51	24	wMelCS	+	f	r2wMelCS+
53	28	wMel	+	f	r2wMel+
53	28	wMel	+	m	r2wMel+
51	24	wMelCS	+	f	r1wMelCS+
51	24	wMelCS	+	m	r1wMelCS+
52	24	wMelCS	+	m	r1wMelCS+
52	24	wMelCS	+	m	r1wMelCS+
52	24	wMelCS	+	f	r1wMelCS+
52	24	wMel	+	f	r2wMel+
52	24	wMel	+	f	r2wMel+
52	24	wMel	+	f	r2wMel+
52	24	wMel	+	f	r2wMel+
52	24	wMel	+	f	r2wMel+
50	20	wMelCS	+	f	r2wMelCS+
54	28	wMelCS	-	m	r1wMelCS-
54	28	wMelCS	-	m	r1wMelCS-
54	28	wMelCS	-	m	r1wMelCS-
54	28	wMelCS	-	m	r1wMelCS-
54	28	wMelCS	-	m	r1wMelCS-
54	28	wMelCS	-	f	r1wMelCS-
54	28	wMelCS	-	f	r1wMelCS-
51	20	wMelCS	-	f	r1wMelCS-
51	20	wMelCS	-	m	r2wMelCS-
51	20	wMelCS	-	m	r2wMelCS-
51	20	wMelCS	-	f	r2wMelCS-
51	20	wMelCS	-	f	r2wMelCS-
53	24	wMelCS	-	m	r1wMelCS-
53	24	wMelCS	-	m	r1wMelCS-
53	24	wMelCS	-	f	r1wMelCS-
53	24	wMel	+	f	r2wMel+
53	24	wMel	+	m	r2wMel+
51	20	wMelCS	+	f	r2wMelCS+
51	20	wMelCS	+	m	r2wMelCS+
59	28	wMelCS	+	m	r1wMelCS+
59	28	wMelCS	+	m	r1wMelCS+
59	28	wMelCS	+	m	r1wMelCS+
59	28	wMelCS	+	f	r1wMelCS+
59	28	wMelCS	+	f	r1wMelCS+
59	28	wMelCS	+	f	r1wMelCS+
54	24	wMelCS	+	f	r2wMelCS+
52	20	wMelCS	+	f	r1wMelCS+
52	20	wMelCS	-	f	r2wMelCS-
55	28	wMelCS	-	m	r2wMelCS-
55	28	wMelCS	-	m	r2wMelCS-
54	24	wMel	+	f	r2wMel+
54	24	wMelCS	+	f	r1wMelCS+
54	24	wMelCS	+	f	r1wMelCS+
52	20	wMel	+	f	r1wMel+
52	20	wMelCS	-	f	r2wMelCS-
52	20	wMelCS	-	m	r2wMelCS-
54	24	wMelCS	-	f	r2wMelCS-
54	24	wMelCS	-	f	r2wMelCS-
54	24	wMelCS	-	f	r2wMelCS-
52	20	wMelCS	-	m	r2wMelCS-
52	20	wMelCS	-	m	r2wMelCS-
56	28	wMel	+	m	r2wMel+
57	28	wMel	-	m	r1wMel-
57	28	wMel	-	m	r1wMel-
60	28	wMelCS	+	m	r3wMelCS+
56	24	wMelCS	-	f	r1wMelCS-
54	20	wMelCS	-	m	r2wMelCS-
57	28	wMelCS	-	m	r2wMelCS-
57	28	wMelCS	-	m	r2wMelCS-
57	28	wMelCS	-	m	r2wMelCS-
57	28	wMelCS	-	f	r2wMelCS-
56	24	wMel	+	m	r2wMel+
56	24	wMel	+	m	r2wMel+
56	24	wMelCS	+	m	r2wMelCS+
56	24	wMelCS	+	m	r2wMelCS+
56	24	wMelCS	+	f	r2wMelCS+
56	24	wMelCS	+	f	r2wMelCS+
58	28	wMel	-	m	r2wMel-
58	28	wMel	-	m	r2wMel-
58	28	wMel	-	m	r2wMel-
58	28	wMel	-	m	r2wMel-
55	20	wMel	-	f	r1wMel-
55	20	wMelCS	+	f	r2wMelCS+
55	20	wMelCS	+	f	r2wMelCS+
55	20	wMelCS	+	f	r2wMelCS+
57	24	wMelCS	+	f	r1wMelCS+
57	24	wMelCS	+	m	r1wMelCS+
55	20	wMel	-	f	r1wMel-
55	20	wMel	-	f	r1wMel-
55	20	wMel	-	m	r1wMel-
57	24	wMel	+	m	r1wMel+
57	24	wMel	+	f	r1wMel+
59	24	wMelCS	-	f	r2wMelCS-
59	24	wMelCS	-	f	r2wMelCS-
59	24	wMelCS	-	f	r2wMelCS-
59	24	wMelCS	+	f	r2wMelCS+
57	20	wMel	+	f	r1wMel+
59	24	wMel	-	m	r2wMel-
57	20	wMelCS	-	f	r2wMelCS-
57	20	wMelCS	-	m	r2wMelCS-
59	24	wMel	-	f	r1wMel-
59	24	wMel	-	f	r1wMel-
59	24	wMelCS	-	m	r2wMelCS-
59	24	wMel	+	m	r2wMel+
59	24	wMel	+	f	r1wMel+
59	24	wMel	+	m	r1wMel+
57	20	wMelCS	+	f	r2wMelCS+
57	20	wMelCS	+	f	r2wMelCS+
59	24	wMelCS	-	f	r1wMelCS-
59	24	wMelCS	+	f	r1wMelCS+
57	20	wMelCS	-	f	r1wMelCS-
59	24	wMelCS	+	f	r1wMelCS+
57	20	wMel	-	m	r2wMel-
59	24	wMelCS	-	m	r2wMelCS-
60	24	wMelCS	+	f	r1wMelCS+
60	24	wMelCS	+	m	r1wMelCS+
60	24	wMelCS	+	m	r1wMelCS+
62	28	wMel	-	m	r2wMel-
62	28	wMel	-	m	r2wMel-
62	28	wMel	-	m	r2wMel-
62	28	wMel	-	m	r2wMel-
61	24	wMelCS	+	f	r2wMelCS+
61	24	wMelCS	+	f	r2wMelCS+
61	24	wMelCS	+	f	r2wMelCS+
61	24	wMelCS	+	m	r2wMelCS+
59	20	wMelCS	-	m	r1wMelCS-
61	24	wMelCS	-	f	r2wMelCS-
61	24	wMelCS	-	f	r2wMelCS-
61	24	wMelCS	-	f	r2wMelCS-
59	20	wMel	+	m	r1wMel+
59	20	wMelCS	+	m	r2wMelCS+
59	20	wMelCS	+	m	r2wMelCS+
61	24	wMel	+	m	r1wMel+
61	24	wMel	+	f	r2wMel+
61	24	wMelCS	+	f	r1wMelCS+
61	24	wMelCS	+	f	r1wMelCS+
61	24	wMelCS	+	f	r1wMelCS+
61	24	wMelCS	+	m	r1wMelCS+
61	24	wMel	-	m	r1wMel-
61	24	wMelCS	-	f	r2wMelCS-
61	24	wMelCS	-	f	r2wMelCS-
61	20	wMelCS	-	f	r1wMelCS-
61	20	wMelCS	-	f	r1wMelCS-
61	20	wMel	-	m	r1wMel-
63	24	wMel	+	m	r1wMel+
65	28	wMel	+	f	r2wMel+
61	20	wMelCS	+	f	r2wMelCS+
61	20	wMelCS	+	m	r1wMelCS+
65	24	wMelCS	+	m	r1wMelCS+
65	24	wMelCS	+	m	r1wMelCS+
65	24	wMelCS	+	m	r1wMelCS+
63	20	wMelCS	+	m	r2wMelCS+
65	24	wMel	+	f	r1wMel+
65	24	wMel	+	f	r1wMel+
65	24	wMel	+	m	r1wMel+
65	24	wMel	+	m	r1wMel+
63	20	wMelCS	-	f	r2wMelCS-
63	20	wMelCS	-	f	r2wMelCS-
65	24	wMelCS	-	f	r1wMelCS-
65	24	wMelCS	-	f	r1wMelCS-
65	24	wMel	-	f	r1wMel-
65	24	wMel	-	f	r1wMel-
65	24	wMel	-	f	r1wMel-
65	24	wMel	-	f	r1wMel-
65	24	wMel	+	m	r2wMel+
65	24	wMel	+	m	r2wMel+
65	24	wMel	+	m	r2wMel+
65	24	wMel	+	f	r2wMel+
65	24	wMelCS	+	f	r2wMelCS+
65	24	wMelCS	+	f	r2wMelCS+
65	24	wMelCS	+	m	r2wMelCS+
63	20	wMelCS	-	m	r1wMelCS-
65	24	wMelCS	+	m	r1wMelCS+
65	24	wMelCS	+	m	r1wMelCS+
65	24	wMelCS	+	m	r1wMelCS+
63	20	wMelCS	-	m	r1wMelCS-
67	24	wMel	-	m	r2wMel-
68	28	wMel	-	m	r2wMel-
68	24	wMel	+	m	r1wMel+
67	20	wMel	-	m	r1wMel-
69	24	wMel	-	f	r1wMel-
69	24	wMel	-	f	r1wMel-
69	24	wMelCS	+	m	r1wMelCS+
69	24	wMelCS	+	m	r1wMelCS+
69	24	wMelCS	+	m	r1wMelCS+
69	24	wMelCS	+	f	r1wMelCS+
69	24	wMel	+	f	r1wMel+
69	24	wMel	+	f	r1wMel+
67	20	wMelCS	+	f	r2wMelCS+
67	20	wMelCS	+	f	r2wMelCS+
67	20	wMelCS	+	f	r2wMelCS+
69	24	wMelCS	-	f	r1wMelCS-
69	24	wMelCS	-	m	r1wMelCS-
69	24	wMelCS	-	m	r1wMelCS-
67	20	wMelCS	-	m	r2wMelCS-
67	20	wMelCS	-	f	r2wMelCS-
67	20	wMelCS	-	f	r1wMelCS-
69	24	wMel	+	m	r1wMel+
69	24	wMel	+	m	r1wMel+
69	24	wMel	+	f	r1wMel+
69	24	wMel	+	f	r1wMel+
67	20	wMel	+	m	r1wMel+
69	24	wMel	+	f	r1wMel+
69	24	wMel	+	m	r1wMel+
69	24	wMel	+	m	r1wMel+
69	24	wMel	-	f	r2wMel-
67	20	wMelCS	+	f	r1wMelCS+
67	20	wMelCS	+	m	r1wMelCS+
67	20	wMel	+	m	r2wMel+
67	20	wMel	+	m	r2wMel+
69	24	wMel	-	f	r2wMel-
69	24	wMel	+	m	r2wMel+
69	24	wMelCS	-	f	r1wMelCS-
69	24	wMelCS	-	f	r1wMelCS-
69	24	wMelCS	-	m	r1wMelCS-
73	24	wMel	+	f	r1wMel+
73	24	wMel	+	f	r1wMel+
80	24	wMelCS	-	m	r2wMelCS-
81	20	wMel	+	f	r1wMel+
81	20	wMel	+	f	r1wMel+
88	20	wMel	+	f	r1wMel+
90	24	wMel	-	m	r2wMel-
90	24	wMelCS	+	m	r2wMelCS+
88	20	wMelCS	+	f	r1wMelCS+
88	20	wMelCS	+	f	r1wMelCS+
88	20	wMelCS	+	f	r1wMelCS+
91	20	wMelCS	+	m	r2wMelCS+
91	20	wMelCS	+	f	r1wMelCS+
91	20	wMelCS	+	f	r1wMelCS+
91	20	wMelCS	-	m	r1wMelCS-
93	24	wMelCS	-	m	r2wMelCS-
93	24	wMelCS	-	m	r2wMelCS-
93	24	wMel	-	m	r1wMel-
93	24	wMel	-	m	r1wMel-
93	24	wMel	-	m	r1wMel-
93	24	wMel	-	m	r1wMel-
93	24	wMel	-	m	r1wMel-
93	24	wMel	-	m	r1wMel-
93	24	wMel	-	m	r1wMel-
93	24	wMel	-	m	r1wMel-
92	20	wMel	-	m	r2wMel-
94	24	wMel	-	m	r2wMel-
94	24	wMel	-	m	r2wMel-
94	24	wMel	-	m	r2wMel-
94	24	wMel	-	m	r2wMel-
94	24	wMel	-	m	r2wMel-
94	24	wMel	-	f	r2wMel-
97	24	wMel	-	m	r2wMel-
97	24	wMel	-	m	r2wMel-
97	24	wMel	-	m	r1wMel-
97	24	wMel	-	m	r1wMel-
97	24	wMel	-	m	r1wMel-
97	24	wMel	-	m	r1wMel-
95	20	wMel	+	m	r1wMel+
95	20	wMel	+	f	r1wMel+
95	20	wMelCS	+	f	r1wMelCS+
95	20	wMelCS	+	m	r1wMelCS+
97	24	wMelCS	+	m	r2wMelCS+
95	20	wMelCS	+	f	r2wMelCS+
98	24	wMel	-	m	r1wMel-
98	24	wMel	-	m	r1wMel-
98	24	wMel	-	m	r1wMel-
98	24	wMel	-	m	r2wMel-
98	24	wMelCS	-	m	r1wMelCS-
98	24	wMelCS	-	m	r1wMelCS-
96	20	wMel	+	m	r1wMel+
96	20	wMel	+	f	r1wMel+
96	20	wMelCS	+	m	r1wMelCS+
98	24	wMelCS	+	m	r2wMelCS+
99	20	wMel	+	m	r1wMel+
99	20	wMel	-	m	r1wMel-
101	24	wMel	-	m	r2wMel-
99	20	wMelCS	+	m	r1wMelCS+
99	20	wMelCS	+	f	r1wMelCS+
99	20	wMelCS	+	f	r1wMelCS+
99	20	wMelCS	+	f	r1wMelCS+
101	24	wMelCS	+	m	r2wMelCS+
100	20	wMel	-	m	r1wMel-
100	20	wMelCS	+	m	r1wMelCS+
100	20	wMelCS	+	f	r1wMelCS+
100	20	wMel	+	m	r1wMel+
100	20	wMel	+	f	r1wMel+
75	24	wMelCS	-	m	r1wMelCS-
77	24	wMelCS	-	f	r1wMelCS-
77	24	wMelCS	-	m	r1wMelCS-
72	20	wMelCS	-	m	r2wMelCS-
72	20	wMelCS	-	m	r2wMelCS-
69	20	wMel	-	m	r1wMel-
73	20	wMelCS	-	f	r2wMelCS-
74	24	wMelCS	+	m	r2wMelCS+
74	24	wMelCS	+	m	r2wMelCS+
68	20	wMelCS	+	m	r2wMelCS+
68	20	wMelCS	+	m	r2wMelCS+
75	20	wMelCS	-	f	r1wMelCS-
75	24	wMelCS	+	m	r2wMelCS+
72	20	wMelCS	+	f	r2wMelCS+
74	24	wMelCS	+	m	r1wMelCS+
74	24	wMelCS	+	f	r1wMelCS+
74	24	wMel	+	m	r2wMel+
74	24	wMel	+	m	r2wMel+
74	24	wMelCS	+	f	r1wMelCS+
74	24	wMelCS	+	f	r1wMelCS+
74	24	wMelCS	+	m	r1wMelCS+
81	24	wMelCS	+	m	r2wMelCS+
81	24	wMel	+	f	r1wMel+
74	24	wMel	+	m	r1wMel+
74	24	wMel	+	m	r1wMel+
74	24	wMel	+	m	r1wMel+
74	24	wMel	+	f	r1wMel+
74	24	wMel	-	f	r1wMel-
73	20	wMel	-	f	r1wMel-
73	20	wMel	-	m	r1wMel-
74	24	wMelCS	-	m	r2wMelCS-
74	24	wMelCS	-	m	r2wMelCS-
74	24	wMelCS	-	m	r2wMelCS-
74	24	wMelCS	-	m	r2wMelCS-
74	24	wMelCS	-	f	r2wMelCS-
75	24	wMelCS	+	m	r1wMelCS+
92	24	wMelCS	-	m	r2wMelCS-
92	24	wMelCS	-	m	r2wMelCS-
82	24	wMelCS	-	m	r1wMelCS-
82	24	wMelCS	-	m	r1wMelCS-
82	24	wMel	+	m	r2wMel+
81	20	wMelCS	-	m	r1wMelCS-
81	20	wMelCS	-	m	r1wMelCS-
81	24	wMelCS	-	m	r2wMelCS-
81	24	wMelCS	-	m	r2wMelCS-
81	24	wMelCS	-	m	r2wMelCS-
81	24	wMelCS	-	f	r2wMelCS-
81	24	wMelCS	-	f	r2wMelCS-
85	20	wMelCS	-	m	r2wMelCS-
85	20	wMelCS	-	m	r2wMelCS-
85	20	wMelCS	-	m	r2wMelCS-
85	20	wMelCS	-	m	r2wMelCS-
71	24	wMelCS	+	m	r2wMelCS+
97	20	wMel	+	f	r1wMel+
97	20	wMel	+	f	r1wMel+
80	24	wMel	-	f	r1wMel-
83	24	wMelCS	-	f	r1wMelCS-
83	24	wMelCS	-	m	r1wMelCS-
83	24	wMelCS	-	f	r2wMelCS-
83	24	wMelCS	-	f	r2wMelCS-
83	24	wMelCS	-	m	r2wMelCS-
83	24	wMelCS	+	m	r2wMelCS+
83	24	wMelCS	+	m	r2wMelCS+
83	24	wMelCS	+	m	r2wMelCS+
80	24	wMel	+	m	r2wMel+
77	24	wMel	+	f	r1wMel+
77	24	wMel	+	f	r1wMel+
77	24	wMel	+	f	r1wMel+
77	24	wMel	+	f	r1wMel+
77	24	wMel	+	m	r1wMel+
77	24	wMel	+	m	r1wMel+
70	20	wMel	+	m	r2wMel+
70	20	wMel	+	m	r2wMel+
71	24	wMelCS	+	f	r1wMelCS+
71	24	wMelCS	+	f	r1wMelCS+
71	24	wMelCS	+	m	r1wMelCS+
71	24	wMelCS	+	m	r1wMelCS+
71	24	wMel	+	f	r2wMel+
71	24	wMel	+	m	r2wMel+
75	20	wMelCS	-	m	r2wMelCS-
75	20	wMelCS	-	m	r2wMelCS-
75	20	wMelCS	-	f	r2wMelCS-
80	20	wMel	-	m	r1wMel-
78	20	wMelCS	-	m	r2wMelCS-
78	20	wMelCS	-	m	r2wMelCS-
78	20	wMelCS	-	m	r2wMelCS-
78	20	wMelCS	+	m	r2wMelCS+
77	24	wMelCS	+	f	r1wMelCS+
71	24	wMelCS	-	f	r2wMelCS-
71	24	wMelCS	-	m	r2wMelCS-
72	24	wMel	+	m	r1wMel+
72	24	wMel	+	m	r1wMel+
70	24	wMelCS	+	f	r2wMelCS+
70	24	wMelCS	+	f	r2wMelCS+
70	24	wMelCS	+	m	r2wMelCS+
79	20	wMel	+	m	r1wMel+
79	20	wMel	+	m	r1wMel+
79	20	wMel	+	f	r1wMel+
80	24	wMel	-	m	r1wMel-
78	20	wMel	-	m	r1wMel-
80	20	wMelCS	+	m	r2wMelCS+
90	20	wMelCS	-	m	r1wMelCS-
90	20	wMelCS	-	f	r1wMelCS-
77	24	wMelCS	+	m	r2wMelCS+
77	24	wMelCS	+	m	r2wMelCS+
77	24	wMelCS	+	m	r2wMelCS+
69	20	wMelCS	-	f	r2wMelCS-
72	24	wMelCS	-	f	r2wMelCS-
72	24	wMelCS	-	f	r2wMelCS-
72	24	wMel	-	f	r1wMel-
81	24	wMelCS	-	m	r1wMelCS-
82	24	wMel	-	m	r1wMel-
85	24	wMel	-	m	r2wMel-
85	24	wMel	+	m	r2wMel+
85	24	wMel	+	m	r2wMel+
90	24	wMelCS	-	f	r1wMelCS-
90	24	wMelCS	-	f	r1wMelCS-
90	24	wMelCS	-	m	r1wMelCS-
90	24	wMelCS	-	m	r1wMelCS-
90	24	wMelCS	-	m	r1wMelCS-
90	24	wMelCS	-	m	r1wMelCS-
77	24	wMel	-	m	r1wMel-
77	24	wMel	-	m	r1wMel-
68	20	wMelCS	+	m	r1wMelCS+
71	24	wMel	-	m	r2wMel-
71	24	wMelCS	-	f	r1wMelCS-
71	24	wMelCS	-	f	r1wMelCS-
85	24	wMelCS	+	f	r2wMelCS+
85	24	wMelCS	+	f	r2wMelCS+
81	20	wMelCS	-	m	r2wMelCS-
84	24	wMelCS	-	m	r2wMelCS-
84	24	wMelCS	-	m	r2wMelCS-
84	24	wMelCS	-	f	r2wMelCS-
86	24	wMel	-	m	r1wMel-
85	24	wMelCS	-	f	r1wMelCS-
85	24	wMelCS	-	m	r1wMelCS-
77	24	wMel	+	m	r2wMel+
77	24	wMelCS	-	m	r2wMelCS-
68	20	wMelCS	-	f	r1wMelCS-
68	20	wMelCS	-	f	r1wMelCS-
86	24	wMel	+	m	r1wMel+
86	24	wMel	+	m	r1wMel+
82	20	wMelCS	+	m	r1wMelCS+
82	20	wMelCS	+	m	r1wMelCS+
82	20	wMelCS	+	m	r1wMelCS+
82	20	wMelCS	+	f	r1wMelCS+
82	20	wMelCS	+	f	r1wMelCS+
82	20	wMelCS	+	f	r1wMelCS+
84	20	wMelCS	+	f	r2wMelCS+
84	20	wMelCS	+	m	r2wMelCS+
99	20	wMel	+	f	r1wMel+
99	20	wMel	+	f	r1wMel+
99	20	wMel	+	f	r1wMel+
99	20	wMel	+	f	r1wMel+
99	20	wMel	+	f	r1wMel+
86	24	wMelCS	+	m	r2wMelCS+
86	24	wMelCS	+	m	r2wMelCS+

## Sheet: Ovaries
Ovarioles	Eggs	Temp	Age	Cross	Infection	Rep
17	1	28	24	wMel	-	3wMel-
12	6	28	24	wMel	-	3wMel-
11	2	28	24	wMel	-	3wMel-
10	0	28	24	wMel	-	3wMel-
12	1	20	48	wMel	-	18wMel-
20	4	20	48	wMel	-	18wMel-
17	2	20	48	wMel	-	18wMel-
13	1	20	48	wMel	-	18wMel-
17	1	20	48	wMel	-	18wMel-
21	4	24	48	wMel	-	26wMel-
20	7	24	48	wMel	-	26wMel-
15	5	24	48	wMel	-	26wMel-
15	2	24	48	wMel	-	26wMel-
10	5	24	48	wMel	-	26wMel-
15	4	24	48	wMel	-	26wMel-
8	0	28	48	wMel	-	27wMel-
17	3	28	48	wMel	-	27wMel-
16	5	28	48	wMel	-	27wMel-
14	0	28	48	wMel	-	27wMel-
17	9	28	48	wMel	-	27wMel-
20	1	20	48	wMel	-	29wMel-
11	2	20	48	wMel	-	29wMel-
12	0	20	48	wMel	-	29wMel-
17	0	20	48	wMel	-	29wMel-
18	5	24	48	wMel	-	39wMel-
17	5	24	48	wMel	-	39wMel-
15	0	24	48	wMel	-	39wMel-
15	6	24	48	wMel	-	39wMel-
16	2	24	48	wMel	-	39wMel-
15	2	20	48	wMel	-	40wMel-
14	2	20	48	wMel	-	40wMel-
15	3	20	48	wMel	-	40wMel-
15	3	20	48	wMel	-	40wMel-
19	10	24	48	wMel	-	42wMel-
14	5	24	48	wMel	-	42wMel-
16	6	24	48	wMel	-	42wMel-
10	6	24	48	wMel	-	42wMel-
10	3	20	48	wMel	-	46wMel-
11	2	20	48	wMel	-	46wMel-
12	3	20	48	wMel	-	46wMel-
16	2	28	48	wMel	-	58wMel-
22	9	28	48	wMel	-	58wMel-
20	6	28	48	wMel	-	58wMel-
18	5	28	48	wMel	-	58wMel-
13	7	28	48	wMel	-	58wMel-
13	10	24	48	wMel	-	61wMel-
14	1	24	48	wMel	-	61wMel-
14	2	24	48	wMel	-	61wMel-
17	7	24	48	wMel	-	61wMel-
13	5	24	48	wMel	-	61wMel-
15	1	24	48	wMel	-	61wMel-
17	1	28	48	wMel	-	62wMel-
24	2	28	48	wMel	-	62wMel-
17	6	28	48	wMel	-	62wMel-
13	0	28	48	wMel	-	62wMel-
19	2	28	48	wMel	-	62wMel-
15	8	28	48	wMel	-	62wMel-
15	2	28	48	wMel	-	62wMel-
18	0	24	24	wMel	-	86wMel-
14	0	24	24	wMel	-	86wMel-
16	0	24	24	wMel	-	86wMel-
14	2	24	24	wMel	-	86wMel-
11	0	24	24	wMel	-	86wMel-
13	1	24	24	wMel	-	86wMel-
12	0	24	24	wMel	-	86wMel-
13	0	20	24	wMel	-	108wMel-
15	0	20	24	wMel	-	108wMel-
15	0	20	24	wMel	-	108wMel-
14	0	20	24	wMel	-	108wMel-
18	0	28	24	wMel	-	112wMel-
18	3	28	24	wMel	-	112wMel-
14	0	28	24	wMel	-	112wMel-
17	0	28	24	wMel	-	112wMel-
12	0	28	24	wMel	-	112wMel-
10	0	20	24	wMel	-	114wMel-
12	0	20	24	wMel	-	114wMel-
10	0	20	24	wMel	-	114wMel-
10	0	24	24	wMel	-	125wMel-
20	0	24	24	wMel	-	125wMel-
21	0	24	24	wMel	-	125wMel-
17	0	24	24	wMel	-	125wMel-
13	0	24	24	wMel	-	125wMel-
17	0	24	24	wMel	-	125wMel-
16	0	28	24	wMel	-	126wMel-
15	0	28	24	wMel	-	126wMel-
18	0	28	24	wMel	-	126wMel-
18	0	28	24	wMel	-	126wMel-
15	0	24	24	wMelCS	-	5wMelCS-
17	0	24	24	wMelCS	-	5wMelCS-
10	0	24	24	wMelCS	-	5wMelCS-
16	0	24	24	wMelCS	-	5wMelCS-
17	0	24	24	wMelCS	-	5wMelCS-
17	4	24	48	wMelCS	-	17wMelCS-
20	8	24	48	wMelCS	-	17wMelCS-
18	7	24	48	wMelCS	-	17wMelCS-
19	7	24	48	wMelCS	-	17wMelCS-
19	7	24	48	wMelCS	-	17wMelCS-
15	6	24	48	wMelCS	-	19wMelCS-
15	2	24	48	wMelCS	-	19wMelCS-
17	0	24	48	wMelCS	-	19wMelCS-
19	4	24	48	wMelCS	-	19wMelCS-
16	2	20	48	wMelCS	-	20wMelCS-
13	1	20	48	wMelCS	-	20wMelCS-
14	1	20	48	wMelCS	-	20wMelCS-
14	1	20	48	wMelCS	-	20wMelCS-
11	0	20	48	wMelCS	-	20wMelCS-
0	2	20	48	wMelCS	-	32wMelCS-
16	1	20	48	wMelCS	-	32wMelCS-
14	1	20	48	wMelCS	-	32wMelCS-
15	5	20	48	wMelCS	-	32wMelCS-
18	3	28	48	wMelCS	-	35wMelCS-
13	2	28	48	wMelCS	-	35wMelCS-
15	2	28	48	wMelCS	-	35wMelCS-
15	4	28	48	wMelCS	-	35wMelCS-
20	2	28	48	wMelCS	-	35wMelCS-
16	1	28	48	wMelCS	-	35wMelCS-
18	1	24	48	wMelCS	-	36wMelCS-
18	2	24	48	wMelCS	-	36wMelCS-
17	7	24	48	wMelCS	-	36wMelCS-
15	0	24	48	wMelCS	-	36wMelCS-
11	2	24	48	wMelCS	-	36wMelCS-
15	3	24	48	wMelCS	-	45wMelCS-
16	9	24	48	wMelCS	-	45wMelCS-
15	5	24	48	wMelCS	-	45wMelCS-
15	7	24	48	wMelCS	-	45wMelCS-
15	2	24	48	wMelCS	-	45wMelCS-
18	8	24	48	wMelCS	-	45wMelCS-
20	13	28	48	wMelCS	-	53wMelCS-
13	3	28	48	wMelCS	-	53wMelCS-
15	4	28	48	wMelCS	-	53wMelCS-
15	9	28	48	wMelCS	-	53wMelCS-
16	0	28	48	wMelCS	-	53wMelCS-
13	0	28	48	wMelCS	-	54wMelCS-
13	0	28	48	wMelCS	-	54wMelCS-
11	1	28	48	wMelCS	-	54wMelCS-
14	1	28	48	wMelCS	-	54wMelCS-
10	0	20	48	wMelCS	-	54wMelCS-
9	3	20	48	wMelCS	-	55wMelCS-
13	0	20	48	wMelCS	-	55wMelCS-
14	0	20	48	wMelCS	-	55wMelCS-
16	0	20	48	wMelCS	-	55wMelCS-
16	0	20	48	wMelCS	-	55wMelCS-
18	2	28	48	wMelCS	-	63wMelCS-
16	0	28	48	wMelCS	-	63wMelCS-
19	0	28	48	wMelCS	-	63wMelCS-
11	2	28	48	wMelCS	-	63wMelCS-
12	4	28	48	wMelCS	-	63wMelCS-
18	8	24	48	wMelCS	-	73wMelCS-
18	8	24	48	wMelCS	-	73wMelCS-
16	7	24	48	wMelCS	-	73wMelCS-
14	7	24	48	wMelCS	-	73wMelCS-
15	4	24	48	wMelCS	-	73wMelCS-
13	8	28	24	wMelCS	-	79wMelCS-
14	1	28	24	wMelCS	-	79wMelCS-
18	0	28	24	wMelCS	-	79wMelCS-
15	2	28	24	wMelCS	-	79wMelCS-
13	0	20	24	wMelCS	-	89wMelCS-
14	0	20	24	wMelCS	-	89wMelCS-
12	0	20	24	wMelCS	-	89wMelCS-
11	0	20	24	wMelCS	-	89wMelCS-
14	2	24	24	wMelCS	-	103wMelCS-
19	0	24	24	wMelCS	-	103wMelCS-
16	0	24	24	wMelCS	-	103wMelCS-
13	0	24	24	wMelCS	-	103wMelCS-
17	0	24	24	wMelCS	-	103wMelCS-
15	0	20	24	wMelCS	-	104wMelCS-
16	0	20	24	wMelCS	-	104wMelCS-
12	0	20	24	wMelCS	-	104wMelCS-
19	0	20	24	wMelCS	-	104wMelCS-
14	0	20	24	wMelCS	-	104wMelCS-
16	0	28	24	wMelCS	-	105wMelCS-
16	0	28	24	wMelCS	-	105wMelCS-
16	3	28	24	wMelCS	-	105wMelCS-
19	0	20	24	wMelCS	-	110wMelCS-
11	0	20	24	wMelCS	-	110wMelCS-
13	0	20	24	wMelCS	-	110wMelCS-
10	0	20	24	wMelCS	-	110wMelCS-
15	0	28	24	wMelCS	-	120wMelCS-
20	0	28	24	wMelCS	-	120wMelCS-
17	0	28	24	wMelCS	-	120wMelCS-
18	0	28	24	wMelCS	-	120wMelCS-
13	0	28	24	wMelCS	-	120wMelCS-
19	0	24	24	wMelCS	-	122wMelCS-
11	0	24	24	wMelCS	-	122wMelCS-
15	0	24	24	wMelCS	-	122wMelCS-
15	0	24	24	wMelCS	-	122wMelCS-
16	0	24	24	wMelCS	-	122wMelCS-
20	8	24	24	wMelCS	+	2wMelCS+
15	12	24	24	wMelCS	+	2wMelCS+
17	3	24	24	wMelCS	+	2wMelCS+
17	5	24	24	wMelCS	+	2wMelCS+
19	12	24	24	wMelCS	+	2wMelCS+
18	10	24	24	wMelCS	+	2wMelCS+
13	2	20	48	wMelCS	+	10wMelCS+
17	3	20	48	wMelCS	+	10wMelCS+
19	0	20	48	wMelCS	+	10wMelCS+
12	4	20	48	wMelCS	+	37wMelCS+
13	3	20	48	wMelCS	+	37wMelCS+
13	2	20	48	wMelCS	+	37wMelCS+
18	4	20	48	wMelCS	+	37wMelCS+
19	4	28	48	wMelCS	+	38wMelCS+
21	8	28	48	wMelCS	+	38wMelCS+
15	12	28	48	wMelCS	+	38wMelCS+
15	17	28	48	wMelCS	+	38wMelCS+
16	9	28	48	wMelCS	+	38wMelCS+
19	3	28	48	wMelCS	+	41wMelCS+
17	7	28	48	wMelCS	+	41wMelCS+
18	3	28	48	wMelCS	+	41wMelCS+
18	11	28	48	wMelCS	+	41wMelCS+
11	0	20	48	wMelCS	+	43wMelCS+
13	0	20	48	wMelCS	+	43wMelCS+
18	7	24	48	wMelCS	+	51wMelCS+
14	8	24	48	wMelCS	+	51wMelCS+
17	3	24	48	wMelCS	+	51wMelCS+
13	12	28	48	wMelCS	+	67wMelCS+
13	5	28	48	wMelCS	+	67wMelCS+
13	4	28	48	wMelCS	+	67wMelCS+
14	4	28	48	wMelCS	+	67wMelCS+
10	2	28	48	wMelCS	+	67wMelCS+
14	4	28	48	wMelCS	+	67wMelCS+
14	2	24	48	wMelCS	+	72wMelCS+
16	0	24	48	wMelCS	+	72wMelCS+
14	0	24	48	wMelCS	+	72wMelCS+
18	3	24	48	wMelCS	+	72wMelCS+
13	3	24	48	wMelCS	+	75wMelCS+
15	0	20	24	wMelCS	+	92wMelCS+
15	0	20	24	wMelCS	+	92wMelCS+
13	0	20	24	wMelCS	+	92wMelCS+
12	0	20	24	wMelCS	+	92wMelCS+
10	0	20	24	wMelCS	+	100wMelCS+
12	0	20	24	wMelCS	+	100wMelCS+
13	0	20	24	wMelCS	+	100wMelCS+
12	0	20	24	wMelCS	+	100wMelCS+
15	0	20	24	wMelCS	+	100wMelCS+
15	0	20	24	wMelCS	+	100wMelCS+
14	0	28	24	wMelCS	+	101wMelCS+
16	0	28	24	wMelCS	+	101wMelCS+
17	2	28	24	wMelCS	+	101wMelCS+
18	0	28	24	wMelCS	+	101wMelCS+
18	0	24	24	wMelCS	+	107wMelCS+
13	0	24	24	wMelCS	+	107wMelCS+
12	0	24	24	wMelCS	+	107wMelCS+
13	0	24	24	wMelCS	+	107wMelCS+
14	0	24	24	wMelCS	+	107wMelCS+
12	0	20	24	wMelCS	+	115wMelCS+
18	0	20	24	wMelCS	+	115wMelCS+
15	0	20	24	wMelCS	+	115wMelCS+
13	0	20	24	wMelCS	+	115wMelCS+
13	2	28	24	wMelCS	+	121wMelCS+
14	3	28	24	wMelCS	+	121wMelCS+
12	2	28	24	wMelCS	+	121wMelCS+
13	0	28	24	wMelCS	+	121wMelCS+
14	4	28	24	wMelCS	+	121wMelCS+
14	0	24	24	wMelCS	+	123wMelCS+
10	0	24	24	wMelCS	+	123wMelCS+
16	0	24	24	wMelCS	+	123wMelCS+
18	1	24	24	wMelCS	+	123wMelCS+
14	0	24	24	wMelCS	+	123wMelCS+
14	0	24	24	wMelCS	+	123wMelCS+
12	0	24	24	wMelCS	+	123wMelCS+
14	2	28	24	wMelCS	+	124wMelCS+
17	1	28	24	wMelCS	+	124wMelCS+
16	0	28	24	wMelCS	+	124wMelCS+
18	5	28	24	wMelCS	+	124wMelCS+
16	4	28	24	wMelCS	+	124wMelCS+
20	1	24	24	wMelCS	+	129wMelCS+
18	1	24	24	wMelCS	+	129wMelCS+
17	0	24	24	wMelCS	+	129wMelCS+
15	2	24	24	wMelCS	+	129wMelCS+
16	0	20	24	wMelCS	+	130wMelCS+
14	0	20	24	wMelCS	+	130wMelCS+
17	0	20	24	wMelCS	+	130wMelCS+
16	0	20	24	wMelCS	+	130wMelCS+
14	0	20	24	wMelCS	+	130wMelCS+
18	4	24	48	wMelCS	+	7wMelCS+
19	3	24	48	wMelCS	+	7wMelCS+
15	0	24	48	wMelCS	+	7wMelCS+
15	4	24	48	wMelCS	+	7wMelCS+
16	1	24	48	wMelCS	+	7wMelCS+
22	4	24	48	wMelCS	+	7wMelCS+
21	16	28	48	wMelCS	+	8wMelCS+
20	28	28	48	wMelCS	+	8wMelCS+
24	4	28	48	wMelCS	+	8wMelCS+
18	13	28	48	wMelCS	+	8wMelCS+
21	7	24	48	wMelCS	+	12wMelCS+
20	13	24	48	wMelCS	+	12wMelCS+
17	0	24	48	wMelCS	+	12wMelCS+
20	0	24	48	wMelCS	+	12wMelCS+
18	6	24	48	wMelCS	+	12wMelCS+
16	5	28	48	wMelCS	+	15wMelCS+
18	4	28	48	wMelCS	+	15wMelCS+
13	16	28	48	wMelCS	+	15wMelCS+
15	6	28	48	wMelCS	+	15wMelCS+
11	9	28	48	wMelCS	+	15wMelCS+
19	2	20	48	wMelCS	+	22wMelCS+
15	1	20	48	wMelCS	+	22wMelCS+
18	1	20	48	wMelCS	+	22wMelCS+
15	0	20	48	wMelCS	+	22wMelCS+
0	0	20	48	wMelCS	+	22wMelCS+
14	2	20	48	wMelCS	+	22wMelCS+
16	0	20	48	wMelCS	+	22wMelCS+
16	4	24	48	wMelCS	+	24wMelCS+
17	7	24	48	wMelCS	+	24wMelCS+
18	4	24	48	wMelCS	+	24wMelCS+
16	7	24	48	wMelCS	+	24wMelCS+
16	2	24	48	wMelCS	+	24wMelCS+
14	2	24	48	wMelCS	+	24wMelCS+
13	2	20	48	wMelCS	+	25wMelCS+
17	0	20	48	wMelCS	+	25wMelCS+
12	2	20	48	wMelCS	+	25wMelCS+
14	0	20	48	wMelCS	+	25wMelCS+
14	5	28	48	wMelCS	+	30wMelCS+
21	10	28	48	wMelCS	+	30wMelCS+
16	8	28	48	wMelCS	+	30wMelCS+
19	10	28	48	wMelCS	+	30wMelCS+
18	7	28	48	wMelCS	+	30wMelCS+
12	0	20	48	wMelCS	+	49wMelCS+
18	1	20	48	wMelCS	+	49wMelCS+
11	1	20	48	wMelCS	+	49wMelCS+
14	3	20	48	wMelCS	+	49wMelCS+
10	1	20	48	wMelCS	+	49wMelCS+
16	0	20	48	wMelCS	+	49wMelCS+
11	0	20	48	wMelCS	+	56wMelCS+
18	2	20	48	wMelCS	+	56wMelCS+
16	2	20	48	wMelCS	+	56wMelCS+
14	3	24	48	wMelCS	+	57wMelCS+
16	3	24	48	wMelCS	+	57wMelCS+
15	0	24	48	wMelCS	+	57wMelCS+
12	2	20	48	wMelCS	+	66wMelCS+
14	1	20	48	wMelCS	+	66wMelCS+
17	0	20	48	wMelCS	+	66wMelCS+
12	1	20	48	wMelCS	+	76wMelCS+
13	1	20	48	wMelCS	+	76wMelCS+
12	0	20	48	wMelCS	+	76wMelCS+
13	0	20	24	wMelCS	+	81wMelCS+
12	0	20	24	wMelCS	+	81wMelCS+
16	2	20	24	wMelCS	+	81wMelCS+
13	0	20	24	wMelCS	+	81wMelCS+
11	0	24	24	wMelCS	+	83wMelCS+
12	2	24	24	wMelCS	+	83wMelCS+
11	2	24	24	wMelCS	+	83wMelCS+
13	0	20	24	wMelCS	+	87wMelCS+
14	0	20	24	wMelCS	+	87wMelCS+
16	0	20	24	wMelCS	+	87wMelCS+
14	0	20	24	wMelCS	+	87wMelCS+
12	0	20	24	wMelCS	+	87wMelCS+
14	0	20	24	wMelCS	+	87wMelCS+
13	0	20	24	wMelCS	+	88wMelCS+
14	0	20	24	wMelCS	+	88wMelCS+
10	0	20	24	wMelCS	+	88wMelCS+
11	0	20	24	wMelCS	+	88wMelCS+
10	0	20	24	wMelCS	+	93wMelCS+
15	0	20	24	wMelCS	+	93wMelCS+
17	0	20	24	wMelCS	+	93wMelCS+
12	0	20	24	wMelCS	+	93wMelCS+
16	0	20	24	wMelCS	+	93wMelCS+
17	2	24	24	wMelCS	+	94wMelCS+
16	3	24	24	wMelCS	+	94wMelCS+
18	0	24	24	wMelCS	+	94wMelCS+
14	0	24	24	wMelCS	+	94wMelCS+
15	0	28	24	wMelCS	+	95wMelCS+
22	0	28	24	wMelCS	+	95wMelCS+
19	0	28	24	wMelCS	+	95wMelCS+
17	0	28	24	wMelCS	+	95wMelCS+
18	0	28	24	wMelCS	+	95wMelCS+
18	4	28	24	wMelCS	+	95wMelCS+
16	4	28	24	wMelCS	+	95wMelCS+
20	4	28	24	wMelCS	+	99wMelCS+
20	2	28	24	wMelCS	+	99wMelCS+
13	0	28	24	wMelCS	+	99wMelCS+
18	0	28	24	wMelCS	+	99wMelCS+
16	5	28	24	wMelCS	+	99wMelCS+
12	0	28	24	wMelCS	+	106wMelCS+
17	0	28	24	wMelCS	+	106wMelCS+
17	0	28	24	wMelCS	+	106wMelCS+
16	1	28	24	wMelCS	+	106wMelCS+
15	0	24	24	wMelCS	+	111wMelCS+
16	0	24	24	wMelCS	+	111wMelCS+
17	1	24	24	wMelCS	+	111wMelCS+
20	0	20	24	wMelCS	+	116wMelCS+
15	0	20	24	wMelCS	+	116wMelCS+
12	0	20	24	wMelCS	+	116wMelCS+
18	0	28	24	wMelCS	+	118wMelCS+
24	2	28	24	wMelCS	+	118wMelCS+
14	1	28	24	wMelCS	+	118wMelCS+
13	0	28	24	wMelCS	+	118wMelCS+
16	0	20	24	wMelCS	+	119wMelCS+
10	0	20	24	wMelCS	+	119wMelCS+
14	0	20	24	wMelCS	+	119wMelCS+
10	0	20	24	wMelCS	+	119wMelCS+
14	0	24	24	wMelCS	+	131wMelCS+
19	0	24	24	wMelCS	+	131wMelCS+
17	0	24	24	wMelCS	+	131wMelCS+
20	0	24	24	wMelCS	+	131wMelCS+
17	0	24	24	wMelCS	+	131wMelCS+
9	9	28	24	wMel	+	1wMel+
8	2	28	24	wMel	+	1wMel+
8	0	28	24	wMel	+	1wMel+
19	0	24	24	wMel	+	4wMel+
25	0	24	24	wMel	+	4wMel+
19	0	24	24	wMel	+	4wMel+
16	0	24	24	wMel	+	4wMel+
18	0	24	24	wMel	+	4wMel+
16	2	20	48	wMel	+	9wMel+
17	3	20	48	wMel	+	9wMel+
19	1	20	48	wMel	+	9wMel+
16	0	20	48	wMel	+	9wMel+
16	3	28	48	wMel	+	11wMel+
18	4	28	48	wMel	+	11wMel+
10	0	28	48	wMel	+	11wMel+
15	1	20	48	wMel	+	16wMel+
17	0	20	48	wMel	+	16wMel+
15	0	20	48	wMel	+	16wMel+
11	0	20	48	wMel	+	28wMel+
13	0	20	48	wMel	+	28wMel+
13	0	24	48	wMel	+	33wMel+
11	3	24	48	wMel	+	33wMel+
14	8	24	48	wMel	+	33wMel+
15	5	24	48	wMel	+	33wMel+
12	5	24	48	wMel	+	33wMel+
18	3	24	48	wMel	+	48wMel+
15	6	24	48	wMel	+	48wMel+
17	1	24	48	wMel	+	48wMel+
15	2	24	48	wMel	+	48wMel+
17	1	24	48	wMel	+	48wMel+
11	4	24	48	wMel	+	48wMel+
16	1	28	48	wMel	+	50wMel+
13	2	28	48	wMel	+	50wMel+
13	1	28	48	wMel	+	50wMel+
11	4	28	48	wMel	+	50wMel+
18	0	28	48	wMel	+	50wMel+
12	0	20	48	wMel	+	52wMel+
18	0	20	48	wMel	+	52wMel+
15	3	24	48	wMel	+	60wMel+
15	6	24	48	wMel	+	60wMel+
10	9	24	48	wMel	+	60wMel+
14	1	24	48	wMel	+	60wMel+
16	0	28	24	wMel	+	65wMel+
8	0	28	24	wMel	+	65wMel+
14	0	28	24	wMel	+	65wMel+
15	0	28	24	wMel	+	65wMel+
7	0	20	48	wMel	+	69wMel+
24	0	20	48	wMel	+	69wMel+
9	0	20	48	wMel	+	69wMel+
15	0	20	48	wMel	+	69wMel+
10	0	24	48	wMel	+	71wMel+
15	2	24	48	wMel	+	71wMel+
16	9	24	48	wMel	+	71wMel+
15	0	24	48	wMel	+	71wMel+
18	5	24	48	wMel	+	74wMel+
15	7	24	48	wMel	+	74wMel+
11	3	24	48	wMel	+	74wMel+
15	0	24	48	wMel	+	74wMel+
11	0	20	48	wMel	+	77wMel+
13	0	20	48	wMel	+	77wMel+
14	1	20	48	wMel	+	77wMel+
10	0	20	48	wMel	+	77wMel+
11	0	24	24	wMel	+	80wMel+
15	0	24	24	wMel	+	80wMel+
14	0	24	24	wMel	+	80wMel+
13	0	24	24	wMel	+	80wMel+
14	0	24	24	wMel	+	80wMel+
10	0	24	24	wMel	+	80wMel+
7	0	20	24	wMel	+	91wMel+
12	0	20	24	wMel	+	91wMel+
10	0	20	24	wMel	+	91wMel+
15	0	24	24	wMel	+	97wMel+
12	0	24	24	wMel	+	97wMel+
15	0	24	24	wMel	+	97wMel+
16	0	24	24	wMel	+	97wMel+
15	0	24	24	wMel	+	97wMel+
14	0	20	24	wMel	+	98wMel+
12	0	20	24	wMel	+	98wMel+
10	0	20	24	wMel	+	98wMel+
11	0	20	24	wMel	+	98wMel+
13	0	20	24	wMel	+	109wMel+
18	0	20	24	wMel	+	109wMel+
12	0	20	24	wMel	+	109wMel+
14	0	20	24	wMel	+	109wMel+
11	0	20	24	wMel	+	109wMel+
15	0	28	24	wMel	+	117wMel+
14	0	28	24	wMel	+	117wMel+
15	3	28	24	wMel	+	117wMel+
20	4	28	24	wMel	+	117wMel+
15	0	28	24	wMel	+	117wMel+
20	0	28	24	wMel	+	117wMel+
13	0	20	24	wMel	+	127wMel+
14	0	20	24	wMel	+	127wMel+
14	0	20	24	wMel	+	127wMel+
17	0	20	24	wMel	+	127wMel+
15	0	20	24	wMel	+	127wMel+
7	0	20	24	wMel	+	127wMel+
18	0	20	24	wMel	+	128wMel+
13	0	20	24	wMel	+	128wMel+
19	0	20	24	wMel	+	128wMel+
18	2	20	48	wMel	+	6wMel+
11	0	20	48	wMel	+	6wMel+
15	2	20	48	wMel	+	13wMel+
23	4	20	48	wMel	+	13wMel+
17	0	20	48	wMel	+	13wMel+
20	2	20	48	wMel	+	13wMel+
20	7	24	48	wMel	+	14wMel+
12	7	24	48	wMel	+	14wMel+
15	6	24	48	wMel	+	14wMel+
16	10	24	48	wMel	+	14wMel+
17	5	24	48	wMel	+	14wMel+
13	10	24	48	wMel	+	14wMel+
13	12	24	48	wMel	+	21wMel+
15	3	24	48	wMel	+	21wMel+
16	1	24	48	wMel	+	21wMel+
16	2	24	48	wMel	+	21wMel+
15	0	24	48	wMel	+	21wMel+
20	10	28	48	wMel	+	23wMel+
14	6	28	48	wMel	+	23wMel+
16	8	28	48	wMel	+	23wMel+
19	3	28	48	wMel	+	23wMel+
16	8	28	48	wMel	+	23wMel+
24	17	24	48	wMel	+	31wMel+
20	2	24	48	wMel	+	31wMel+
12	7	28	48	wMel	+	34wMel+
18	1	28	48	wMel	+	34wMel+
15	2	28	48	wMel	+	34wMel+
22	8	28	48	wMel	+	34wMel+
19	1	28	48	wMel	+	34wMel+
18	7	28	48	wMel	+	44wMel+
19	3	28	48	wMel	+	44wMel+
15	3	28	48	wMel	+	44wMel+
16	0	28	48	wMel	+	44wMel+
13	1	28	48	wMel	+	47wMel+
15	2	28	48	wMel	+	47wMel+
16	3	28	48	wMel	+	47wMel+
17	4	28	48	wMel	+	47wMel+
15	2	20	48	wMel	+	59wMel+
13	0	20	48	wMel	+	59wMel+
13	2	20	48	wMel	+	59wMel+
15	0	20	48	wMel	+	59wMel+
17	0	28	24	wMel	+	64wMel+
12	0	28	24	wMel	+	64wMel+
12	2	28	24	wMel	+	64wMel+
14	0	28	24	wMel	+	64wMel+
13	0	28	24	wMel	+	64wMel+
19	6	24	48	wMel	+	68wMel+
20	5	24	48	wMel	+	68wMel+
18	7	24	48	wMel	+	68wMel+
13	2	20	48	wMel	+	70wMel+
10	1	20	48	wMel	+	70wMel+
17	3	20	48	wMel	+	70wMel+
15	0	20	48	wMel	+	70wMel+
13	0	20	48	wMel	+	70wMel+
15	0	20	48	wMel	+	70wMel+
11	0	20	48	wMel	+	78wMel+
14	0	28	24	wMel	+	82wMel+
12	0	28	24	wMel	+	82wMel+
16	0	28	24	wMel	+	82wMel+
15	0	28	24	wMel	+	82wMel+
12	0	28	24	wMel	+	82wMel+
13	0	28	24	wMel	+	82wMel+
14	0	20	24	wMel	+	84wMel+
16	0	20	24	wMel	+	84wMel+
12	0	20	24	wMel	+	84wMel+
14	0	20	24	wMel	+	84wMel+
16	0	28	24	wMel	+	85wMel+
15	1	28	24	wMel	+	85wMel+
9	0	28	24	wMel	+	85wMel+
14	3	28	24	wMel	+	85wMel+
17	0	28	24	wMel	+	85wMel+
17	0	24	24	wMel	+	90wMel+
14	0	24	24	wMel	+	90wMel+
13	0	20	24	wMel	+	96wMel+
14	0	20	24	wMel	+	96wMel+
7	0	20	24	wMel	+	96wMel+
13	0	20	24	wMel	+	96wMel+
10	0	20	24	wMel	+	102wMel+
14	0	20	24	wMel	+	102wMel+
10	0	20	24	wMel	+	102wMel+
23	0	20	24	wMel	+	102wMel+
12	0	20	24	wMel	+	102wMel+
12	0	20	24	wMel	+	113wMel+
13	0	20	24	wMel	+	113wMel+
13	0	20	24	wMel	+	113wMel+
14	0	20	24	wMel	+	113wMel+
17	0	20	24	wMel	+	113wMel+
18	0	24	24	wMel	+	132wMel+
21	0	24	24	wMel	+	132wMel+
19	1	24	24	wMel	+	132wMel+
15	0	24	24	wMel	+	132wMel+
15	0	24	24	wMel	+	132wMel+
18	0	24	24	wMel	+	132wMel+

## Sheet: Femur
Femur	Temp	Cross	Infection	Rep
0.63	20	wMelCS	-	49wMelCS-
0.613	20	wMelCS	+	21wMelCS+
0.604	20	wMelCS	-	49wMelCS-
0.609	24	wMelCS	+	1wMelCS+
0.586	20	wMelCS	-	49wMelCS-
0.675	20	wMelCS	+	38wMelCS+
0.611	24	wMelCS	+	1wMelCS+
0.662	20	wMelCS	+	38wMelCS+
0.593	28	wMel	+	35wMel+
0.626	20	wMel	+	45wMel+
0.622	20	wMelCS	+	36wMelCS+
0.589	24	wMelCS	+	1wMelCS+
0.652	20	wMel	+	33wMel+
0.607	24	wMel	+	34wMel+
0.639	20	wMelCS	+	36wMelCS+
0.645	20	wMelCS	+	55wMelCS+
0.638	20	wMelCS	+	55wMelCS+
0.649	20	wMelCS	+	11wMelCS+
0.64	20	wMelCS	+	38wMelCS+
0.621	20	wMelCS	+	21wMelCS+
0.617	20	wMel	+	41wMel+
0.641	20	wMelCS	+	50wMelCS+
0.63	20	wMelCS	+	25wMelCS+
0.614	20	wMel	+	37wMel+
0.648	20	wMelCS	+	50wMelCS+
0.629	20	wMel	+	45wMel+
0.639	20	wMelCS	+	36wMelCS+
0.619	24	wMel	+	34wMel+
0.63	28	wMel	+	39wMel+
0.631	20	wMelCS	+	25wMelCS+
0.636	20	wMelCS	+	32wMelCS+
0.64	20	wMelCS	+	55wMelCS+
0.624	20	wMelCS	+	25wMelCS+
0.593	28	wMel	+	51wMel+
0.64	20	wMel	+	37wMel+
0.634	20	wMelCS	+	38wMelCS+
0.613	20	wMelCS	-	49wMelCS-
0.635	20	wMelCS	+	36wMelCS+
0.647	20	wMelCS	+	11wMelCS+
0.633	20	wMel	+	41wMel+
0.618	20	wMel	-	4wMel-
0.611	20	wMel	+	12wMel+
0.63	20	wMelCS	+	36wMelCS+
0.635	20	wMelCS	+	50wMelCS+
0.627	20	wMel	+	12wMel+
0.644	20	wMelCS	+	38wMelCS+
0.629	20	wMelCS	+	21wMelCS+
0.643	20	wMelCS	+	11wMelCS+
0.626	20	wMelCS	+	55wMelCS+
0.63	20	wMel	+	12wMel+
0.631	20	wMelCS	+	55wMelCS+
0.638	20	wMelCS	+	40wMelCS+
0.631	20	wMel	+	33wMel+
0.61	28	wMelCS	+	31wMelCS+
0.639	20	wMelCS	+	55wMelCS+
0.612	20	wMel	+	33wMel+
0.629	24	wMelCS	+	52wMelCS+
0.636	20	wMel	-	8wMel-
0.636	20	wMel	+	33wMel+
0.62	20	wMelCS	+	40wMelCS+
0.612	20	wMel	+	19wMel+
0.632	20	wMel	+	45wMel+
0.618	24	wMelCS	+	22wMelCS+
0.596	24	wMel	+	34wMel+
0.63	20	wMelCS	+	36wMelCS+
0.649	20	wMel	+	45wMel+
0.603	28	wMelCS	+	29wMelCS+
0.639	20	wMelCS	+	25wMelCS+
0.644	24	wMel	+	47wMel+
0.622	20	wMelCS	+	40wMelCS+
0.621	20	wMel	-	4wMel-
0.609	28	wMel	+	53wMel+
0.638	20	wMel	-	8wMel-
0.647	20	wMelCS	+	43wMelCS+
0.62	20	wMel	+	27wMel+
0.614	20	wMelCS	+	9wMelCS+
0.616	24	wMel	-	56wMel-
0.613	20	wMelCS	+	40wMelCS+
0.602	28	wMelCS	+	18wMelCS+
0.633	20	wMelCS	+	43wMelCS+
0.604	24	wMelCS	+	22wMelCS+
0.626	24	wMel	+	34wMel+
0.577	28	wMelCS	+	29wMelCS+
0.619	20	wMel	-	8wMel-
0.617	20	wMel	+	26wMel+
0.6	28	wMelCS	+	29wMelCS+
0.603	20	wMel	-	4wMel-
0.605	24	wMel	-	56wMel-
0.602	24	wMelCS	+	6wMelCS+
0.598	28	wMel	+	35wMel+
0.609	24	wMelCS	+	2wMelCS+
0.604	20	wMel	+	26wMel+
0.628	24	wMelCS	-	44wMelCS-
0.611	20	wMelCS	+	9wMelCS+
0.622	24	wMelCS	+	22wMelCS+
0.648	24	wMel	+	47wMel+
0.618	20	wMelCS	+	40wMelCS+
0.606	24	wMelCS	+	30wMelCS+
0.645	20	wMel	+	37wMel+
0.612	24	wMelCS	-	44wMelCS-
0.61	20	wMel	-	8wMel-
0.622	24	wMelCS	+	30wMelCS+
0.632	20	wMelCS	+	32wMelCS+
0.615	20	wMel	+	45wMel+
0.612	20	wMelCS	+	43wMelCS+
0.607	24	wMel	-	13wMel-
0.576	24	wMel	+	7wMel+
0.603	28	wMel	+	39wMel+
0.628	24	wMel	+	42wMel+
0.598	24	wMel	+	42wMel+
0.601	24	wMel	+	42wMel+
0.61	20	wMel	+	19wMel+
0.606	24	wMelCS	+	30wMelCS+
0.602	20	wMelCS	+	43wMelCS+
0.61	24	wMel	+	34wMel+
0.601	20	wMel	-	8wMel-
0.599	24	wMel	+	42wMel+
0.604	20	wMelCS	+	20wMelCS+
0.626	20	wMel	+	26wMel+
0.611	20	wMelCS	+	20wMelCS+
0.609	20	wMel	+	27wMel+
0.622	24	wMel	+	3wMel+
0.607	24	wMel	+	3wMel+
0.614	24	wMelCS	-	16wMelCS-
0.577	28	wMel	+	53wMel+
0.603	28	wMel	+	53wMel+
0.602	24	wMel	-	56wMel-
0.562	24	wMelCS	+	1wMelCS+
0.626	24	wMel	+	47wMel+
0.624	24	wMelCS	-	16wMelCS-
0.61	24	wMel	+	3wMel+
0.618	20	wMel	+	37wMel+
0.605	24	wMel	-	13wMel-
0.633	24	wMel	+	3wMel+
0.595	24	wMelCS	-	44wMelCS-
0.612	24	wMel	+	7wMel+
0.604	24	wMel	+	7wMel+
0.615	24	wMelCS	+	2wMelCS+
0.596	24	wMel	+	3wMel+
0.61	20	wMelCS	+	20wMelCS+
0.601	28	wMelCS	+	31wMelCS+
0.602	24	wMel	+	42wMel+
0.573	28	wMelCS	+	5wMelCS+
0.611	20	wMelCS	+	9wMelCS+
0.604	28	wMel	+	39wMel+
0.618	20	wMelCS	+	50wMelCS+
0.6	24	wMelCS	+	2wMelCS+
0.603	20	wMel	+	27wMel+
0.613	20	wMelCS	+	32wMelCS+
0.608	28	wMel	+	39wMel+
0.595	24	wMel	-	13wMel-
0.641	20	wMel	+	41wMel+
0.592	28	wMelCS	+	29wMelCS+
0.599	24	wMelCS	-	16wMelCS-
0.613	24	wMel	-	56wMel-
0.612	20	wMel	+	27wMel+
0.581	28	wMelCS	+	29wMelCS+
0.608	24	wMelCS	-	16wMelCS-
0.602	20	wMel	+	26wMel+
0.584	24	wMel	-	56wMel-
0.601	20	wMelCS	+	32wMelCS+
0.582	28	wMelCS	+	17wMelCS+
0.611	24	wMelCS	+	52wMelCS+
0.605	24	wMelCS	+	2wMelCS+
0.603	24	wMelCS	+	6wMelCS+
0.594	24	wMel	+	3wMel+
0.595	20	wMelCS	+	9wMelCS+
0.58	28	wMelCS	+	31wMelCS+
0.592	20	wMelCS	+	20wMelCS+
0.596	24	wMelCS	-	44wMelCS-
0.591	28	wMel	-	10wMel-
0.6	28	wMel	+	35wMel+
0.577	24	wMelCS	+	15wMelCS+
0.601	24	wMelCS	-	44wMelCS-
0.596	28	wMel	+	51wMel+
0.604	24	wMelCS	-	16wMelCS-
0.6	28	wMelCS	+	31wMelCS+
0.603	28	wMelCS	+	17wMelCS+
0.591	28	wMelCS	-	48wMelCS-
0.594	28	wMelCS	-	54wMelCS-
0.604	24	wMelCS	+	6wMelCS+
0.618	24	wMel	-	13wMel-
0.583	28	wMel	+	39wMel+
0.608	20	wMel	+	26wMel+
0.575	24	wMel	+	7wMel+
0.561	24	wMelCS	+	1wMelCS+
0.565	28	wMelCS	-	48wMelCS-
0.583	24	wMelCS	+	2wMelCS+
0.615	24	wMel	-	56wMel-
0.599	20	wMelCS	+	20wMelCS+
0.595	24	wMel	+	7wMel+
0.587	28	wMelCS	-	48wMelCS-
0.596	24	wMelCS	+	15wMelCS+
0.582	28	wMelCS	-	24wMelCS-
0.572	28	wMelCS	+	31wMelCS+
0.588	28	wMel	+	51wMel+
0.583	28	wMel	-	23wMel-
0.583	28	wMelCS	-	24wMelCS-
0.606	24	wMel	-	13wMel-
0.589	24	wMel	+	7wMel+
0.591	24	wMelCS	+	15wMelCS+
0.597	24	wMel	-	13wMel-
0.591	28	wMel	+	51wMel+
0.583	28	wMelCS	+	28wMelCS+
0.578	28	wMel	-	23wMel-
0.585	28	wMelCS	+	18wMelCS+
0.586	28	wMelCS	+	17wMelCS+
0.586	28	wMelCS	+	28wMelCS+
0.569	28	wMelCS	-	24wMelCS-
0.588	28	wMel	-	10wMel-
0.607	24	wMel	-	56wMel-
0.574	28	wMelCS	+	46wMelCS+
0.558	28	wMelCS	+	28wMelCS+
0.579	28	wMelCS	-	24wMelCS-
0.586	24	wMelCS	+	15wMelCS+
0.595	24	wMelCS	+	30wMelCS+
0.582	28	wMelCS	+	28wMelCS+
0.605	20	wMelCS	+	20wMelCS+
0.565	28	wMelCS	-	24wMelCS-
0.578	28	wMel	+	53wMel+
0.589	24	wMelCS	+	15wMelCS+
0.565	28	wMel	+	14wMel+
0.576	24	wMelCS	+	15wMelCS+
0.577	28	wMelCS	+	31wMelCS+
0.573	28	wMelCS	+	46wMelCS+
0.565	28	wMel	+	14wMel+
0.565	28	wMelCS	+	18wMelCS+
0.581	28	wMel	-	23wMel-
0.629	20	wMel	+	19wMel+
0.566	24	wMelCS	+	52wMelCS+
0.583	28	wMel	+	53wMel+
0.58	24	wMelCS	+	6wMelCS+
0.573	28	wMelCS	+	5wMelCS+
0.559	28	wMel	-	23wMel-
0.629	20	wMel	+	26wMel+
0.561	28	wMelCS	+	18wMelCS+
0.567	28	wMelCS	-	54wMelCS-
0.554	28	wMel	+	14wMel+
0.572	28	wMelCS	+	18wMelCS+
0.581	28	wMelCS	+	46wMelCS+
0.577	28	wMelCS	+	28wMelCS+
0.518	28	wMel	-	10wMel-
0.579	28	wMelCS	+	28wMelCS+
0.568	28	wMelCS	-	54wMelCS-
0.568	28	wMel	+	14wMel+
0.569	24	wMelCS	+	6wMelCS+
0.549	28	wMel	+	35wMel+
0.577	28	wMelCS	-	54wMelCS-
0.569	28	wMelCS	+	31wMelCS+
0.606	28	wMelCS	+	17wMelCS+
0.573	28	wMelCS	+	5wMelCS+
0.558	28	wMel	-	10wMel-
0.551	28	wMel	+	14wMel+
0.527	28	wMel	+	14wMel+
0.56	28	wMelCS	+	46wMelCS+
0.538	28	wMel	-	23wMel-
