# Supplementary material for: Complex effects of environment and Wolbachia infections on the life history of Drosophila melanogaster hosts
Source: J Evol Biol. 2022 May 9;35(6):788–802. doi: 10.1111/jeb.14016 (PMC9321091; doi:10.1111/jeb.14016)
Supplement: Supplementary file 1 — Supplementary Material [file JEB-35-788-s001.zip › Supplemental data/Scripts/Fecundity.r]

#Fecundity

rm(list= ls())

library(readxl)
library(tidyverse)
library(multcomp)
library(lmerTest)
library(car)
library(emmeans)

## read Data Table
dd<-read_excel("Supplemental data/FullData.xlsx",
               sheet="Fecundity")

## convert Age and Temp to factors rather than treating them as continuous variables.
dd$Age<- as.factor(dd$Age)
dd$Temp<- as.factor(dd$Temp)
dd$Genotype<- paste0(dd$Cross,dd$Infection)

#Plot lineplots with Standard Errors using ggplot
data_summary <- function(x) {
  m <- mean(x)
  se <- sd(x)/sqrt(length(x))
  ymin <- m-se
  ymax <- m+se
  return(c(y=m,ymin=ymin,ymax=ymax))
}

DATA.egg.p=ggplot(dd, aes(x=Age, y=Offspring,col=Genotype)) +
  scale_fill_manual(values=c("lightsteelblue", "blue3","lightsalmon","firebrick3"))+
  scale_colour_manual(values=c("lightsteelblue", "blue3","lightsalmon","firebrick3"))+
  stat_summary(fun.data=data_summary,aes(colour=Genotype,group=Genotype),geom="line",size=1,lty=2,show.legend=F)+
  stat_summary(fun.data=data_summary,aes(pch=Genotype,colour=Genotype),size=1)+
  theme_bw()+ 
  facet_wrap(~Temp)+ 
  theme(axis.title.y = element_text(size = 26, angle = 90)) + 
  theme(axis.title.x = element_text(size = 26, angle = 00))+
  theme(axis.text=element_text(size=18))+ 
  theme(legend.text=element_text(size=20))+
  theme(legend.title=element_text(size=20))+
  theme(strip.text =element_text(size=20))+
  ylab("#Eclosed F1 adults")+
  xlab("Age of mother (d)")
DATA.egg.p

ggsave("Supplemental data/Figures/Fecundity.pdf",
       width=10,
       height=5)

## Stats
sink("Supplemental data/Statistics/Fecundity.txt")

## adjust contrasts to fit Type - III ANOVAs in R, see here https://www.r-bloggers.com/2011/03/anova-%E2%80%93-type-iiiiii-ss-explained/ 
## essentially this uses sum contrasts to compare each group against grand mean.
options(contrasts = c("contr.sum","contr.poly"))

## General linear models for each age separately
for (i in c(1,3,5,7,9)){
  
  ## create subset for each age
  dd.age <- dd %>%
    filter(Age==i)
  
  print(i)
  
  ## fit full GLMs with Poisson error structure 
  full<- glm(Offspring~Temp*Cross*Infection, 
             data = dd.age, 
             family="poisson")
  
  ## Type III ANOVA with Kenward-Roger "F" tests with Satterthwaite degrees of freedom 
  AV=Anova(full,
           type=3,
           test.statistic = "F")
  
  # Bonferroni correction = p*5
  Bonf=AV[4]*5
  print(cbind(AV,Bonf))
  
  cat("### PostHoc ### \n")
  
  print(pairs(emmeans(full,~Infection*Cross|Temp)))
  
}

sink()
