# Supplementary material for: Complex effects of environment and Wolbachia infections on the life history of Drosophila melanogaster hosts
Source: J Evol Biol. 2022 May 9;35(6):788–802. doi: 10.1111/jeb.14016 (PMC9321091; doi:10.1111/jeb.14016)
Supplement: Supplementary file 1 — Supplementary Material [file JEB-35-788-s001.zip › Supplemental data/Scripts/Longevity.r]

#Longevity

rm(list= ls())

library(readxl)
library(tidyverse)
library(coxme)
library(survminer)
library(survival)
library(car)
library(emmeans)

## read Data Table
dd<-read_excel("Supplemental data/FullData.xlsx",
               sheet="Longevity")

dd$Temp<- as.factor(dd$Temp)
dd$Sex[dd$Sex=="f"] <- "female"
dd$Sex[dd$Sex=="m"] <- "male"
dd$Sex<- as.factor(dd$Sex)
dd$Genotype<- paste0(dd$Cross,dd$Infection)

#Plot
fit<- surv_fit(Surv(Age) ~ Genotype+Temp+Sex, data = dd)

ggsurvplot_facet(fit, data = dd, 
                 risk.table = TRUE,
                 conf.int = TRUE,
                 facet.by = c("Temp","Sex"))+
  labs(fill= "Genotype",col="Genotype") +
  theme_bw()+
  theme(axis.title.y = element_text(size = 26, angle = 90)) + 
  theme(axis.title.x = element_text(size = 26, angle = 00))+
  theme(axis.text=element_text(size=18))+ 
  theme(legend.text=element_text(size=20))+
  theme(legend.title=element_text(size=20))+
  theme(strip.text =element_text(size=20))+
  scale_fill_manual(values=c("lightsteelblue", "blue3","lightsalmon","firebrick3"))+
  scale_colour_manual(values=c("lightsteelblue", "blue3","lightsalmon","firebrick3"))

ggsave("Supplemental data/Figures/Longevity.pdf",
       width=10,
       height=8)


sink("Supplemental data/Statistics/Longevity.txt")

## adjust contrasts to fit Type - III ANOVAs in R, see here https://www.r-bloggers.com/2011/03/anova-%E2%80%93-type-iiiiii-ss-explained/ 
## essentially this uses sum contrasts to compare each group against grand mean.
options(contrasts = c("contr.sum","contr.poly"))

## Cox regression model
full<- coxme(Surv(Age)~Sex*Temp*Cross*Infection+(1|Rep), 
             data = dd)

## Type III ANOVA with Wald Chisq Test
Anova(full,
      type=3,
      test.statistic = "Wald")

cat("### PostHoc ### \n")
pairs(emmeans(full,~Infection*Cross|Temp*Sex))

sink()
