# Supplementary material for: Complex effects of environment and Wolbachia infections on the life history of Drosophila melanogaster hosts
Source: J Evol Biol. 2022 May 9;35(6):788–802. doi: 10.1111/jeb.14016 (PMC9321091; doi:10.1111/jeb.14016)
Supplement: Supplementary file 1 — Supplementary Material [file JEB-35-788-s001.zip › Supplemental data/Scripts/MatureEggs.r]

#Mature Eggs

rm(list= ls())

library(readxl)
library(tidyverse)
library(emmeans)
library(glmmTMB)
library(car)

## read Data Table
dd<-read_excel("Supplemental data/FullData.xlsx",
               sheet="Ovaries")

dd$Age<- as.factor(dd$Age)
dd$Temp<- as.factor(dd$Temp)
dd$Genotype<- paste0(dd$Cross,dd$Infection)

#Plot
ggplot(dd, aes(x= Temp, y=Eggs, fill=Genotype))+
  ylab("#Mature Eggs/Ovary")+
  xlab("Rearing temperature  (°C)") +
  geom_boxplot()+
  theme_bw()+
  labs(fill= "Genotype") +
  facet_wrap(~Age)+ 
  scale_fill_manual(values=c("lightsteelblue", "blue3","lightsalmon","firebrick3"))+ 
  theme(axis.title.y = element_text(size = 26, angle = 90)) + 
  theme(axis.title.x = element_text(size = 26, angle = 00))+
  theme(axis.text=element_text(size=18))+ 
  theme(legend.text=element_text(size=20))+
  theme(legend.title=element_text(size=20))+
  theme(strip.text =element_text(size=20)) 

ggsave("Supplemental data/Figures/MatureEggs.pdf",
       width=10,
       height=5)

## Stats
sink("Supplemental data/Statistics/MatureEggs.txt")

## adjust contrasts to fit Type - III ANOVAs in R, see here https://www.r-bloggers.com/2011/03/anova-%E2%80%93-type-iiiiii-ss-explained/ 
## essentially this uses sum contrasts to compare each group against grand mean.
options(contrasts = c("contr.sum","contr.poly"))

## how many zero's?
print("24h")
dd.day1 <- dd %>%
  filter(Age==24)

length(dd.day1$Eggs[dd.day1$Eggs==0])/length(dd.day1$Eggs)

print("48h")
dd.day2 <- dd %>%
  filter(Age==48)

length(dd.day2$Eggs[dd.day2$Eggs==0])/length(dd.day2$Eggs)

### OK, focus on 48h only

## GLMM with negative binomial error structure to account for zero inflation
full2.day2 <- glmmTMB(Eggs~Temp*Cross*Infection+(1|Rep), 
                      data = dd.day2, 
                      family = nbinom1)

## Type III ANOVA with Wald Chisq Test
Anova(full2.day2,
      type=3,
      test.statistic = "Chisq")

cat("### PostHoc ### \n")
pairs(emmeans(full2.day2,~Infection*Cross|Temp))

sink()
