# Supplementary material for: Complex effects of environment and Wolbachia infections on the life history of Drosophila melanogaster hosts
Source: J Evol Biol. 2022 May 9;35(6):788–802. doi: 10.1111/jeb.14016 (PMC9321091; doi:10.1111/jeb.14016)
Supplement: Supplementary file 1 — Supplementary Material [file JEB-35-788-s001.zip › Supplemental data/Scripts/Ovaries.r]

# Ovaries

rm(list= ls())

library(readxl)
library(tidyverse)
library(lme4)
library(car)

## read Data Table
dd<-read_excel("Supplemental data/FullData.xlsx",
               sheet="Ovaries")

dd$Age<- as.factor(dd$Age)
dd$Temp<- as.factor(dd$Temp)
dd$Genotype<- paste0(dd$Cross,dd$Infection)

#Plot
ggplot(dd, aes(x= Temp, y=Ovarioles, fill=Genotype))+
  ylab("#Ovarioles/Ovary")+
  xlab("Rearing temperature (°C)") +
  geom_boxplot()+
  theme_bw()+
  labs(fill= "Genotype") +
  scale_fill_manual(values=c("lightsteelblue", "blue3","lightsalmon","firebrick3"))+ 
  theme(axis.title.y = element_text(size = 26, angle = 90)) + 
  theme(axis.title.x = element_text(size = 26, angle = 00))+
  theme(axis.text=element_text(size=18))+ 
  theme(legend.text=element_text(size=20))+
  theme(legend.title=element_text(size=20))+
  theme(strip.text =element_text(size=20)) 

ggsave("Supplemental data/Figures/Ovaries.pdf",
       width=10,
       height=5)

## Stat
sink("Supplemental data/Statistics/Ovaries.txt")

## adjust contrasts to fit Type - III ANOVAs in R, see here https://www.r-bloggers.com/2011/03/anova-%E2%80%93-type-iiiiii-ss-explained/ 
## essentially this uses sum contrasts to compare each group against grand mean.
options(contrasts = c("contr.sum","contr.poly"))

## Generalized linear model with Poisson error structure
full<-glmer(Ovarioles~Age*Temp*Cross*Infection+(1|Rep), 
           data = dd, 
           family="poisson")

## Type III ANOVA with Wald Chisq Test
Anova(full,
      type=3,
      test.statistic = "Chisq")

sink()
