# Supplementary material for: Complex effects of environment and Wolbachia infections on the life history of Drosophila melanogaster hosts
Source: J Evol Biol. 2022 May 9;35(6):788–802. doi: 10.1111/jeb.14016 (PMC9321091; doi:10.1111/jeb.14016)
Supplement: Supplementary file 1 — Supplementary Material [file JEB-35-788-s001.zip › Supplemental data/Statistics/Developmenttime.txt]

Analysis of Deviance Table (Type III tests)

Response: Surv(DevTime)
                         Df     Chisq Pr(>Chisq)    
Sex                       1  208.1712  < 2.2e-16 ***
Temp                      2 1650.9089  < 2.2e-16 ***
Cross                     1    0.4207    0.51660    
Infection                 1    2.7899    0.09486 .  
Sex:Temp                  2   36.3557  1.275e-08 ***
Sex:Cross                 1    5.0837    0.02415 *  
Temp:Cross                2    1.7366    0.41966    
Sex:Infection             1    1.8743    0.17098    
Temp:Infection            2    1.8512    0.39629    
Cross:Infection           1    0.0581    0.80952    
Sex:Temp:Cross            2    2.2625    0.32262    
Sex:Temp:Infection        2    6.2310    0.04436 *  
Sex:Cross:Infection       1    2.0065    0.15662    
Temp:Cross:Infection      2    1.2179    0.54392    
Sex:Temp:Cross:Infection  2    0.3897    0.82294    
---
Signif. codes:  0 ‘***’ 0.001 ‘**’ 0.01 ‘*’ 0.05 ‘.’ 0.1 ‘ ’ 1
