# Supplementary material for: Complex effects of environment and Wolbachia infections on the life history of Drosophila melanogaster hosts
Source: J Evol Biol. 2022 May 9;35(6):788–802. doi: 10.1111/jeb.14016 (PMC9321091; doi:10.1111/jeb.14016)
Supplement: Supplementary file 1 — Supplementary Material [file JEB-35-788-s001.zip › Supplemental data/Statistics/Fecundity.txt]

[1] 1
                           Sum Sq  Df     F values       Pr(>F)       Pr(>F)
Temp                 2.945763e+02   2 1.698623e+01 9.283879e-08 4.641939e-07
Cross                1.157142e+01   1 1.334491e+00 2.488166e-01 1.244083e+00
Infection            1.586813e-06   1 1.830016e-07 9.996589e-01 4.998295e+00
Temp:Cross           9.632075e+00   2 5.554167e-01 5.743513e-01 2.871757e+00
Temp:Infection       6.874644e+00   2 3.964143e-01 6.730375e-01 3.365188e+00
Cross:Infection      3.843337e-06   1 4.432386e-07 9.994692e-01 4.997346e+00
Temp:Cross:Infection 2.736493e+01   2 1.577951e+00 2.079009e-01 1.039505e+00
Residuals            2.956823e+03 341           NA           NA           NA
### PostHoc ### 
Temp = 20:
 contrast                estimate      SE  df z.ratio p.value
 (- wMel) - (+ wMel)      2.59774   1.038 Inf  2.503  0.0594 
 (- wMel) - (- wMelCS)   16.46634 633.141 Inf  0.026  1.0000 
 (- wMel) - (+ wMelCS)   16.46634 643.965 Inf  0.026  1.0000 
 (+ wMel) - (- wMelCS)   13.86860 633.142 Inf  0.022  1.0000 
 (+ wMel) - (+ wMelCS)   13.86860 643.966 Inf  0.022  1.0000 
 (- wMelCS) - (+ wMelCS)  0.00000 903.083 Inf  0.000  1.0000 

Temp = 24:
 contrast                estimate      SE  df z.ratio p.value
 (- wMel) - (+ wMel)     -1.16761   0.191 Inf -6.106  <.0001 
 (- wMel) - (- wMelCS)    0.63108   0.280 Inf  2.251  0.1097 
 (- wMel) - (+ wMelCS)   -1.06668   0.193 Inf -5.514  <.0001 
 (+ wMel) - (- wMelCS)    1.79868   0.241 Inf  7.469  <.0001 
 (+ wMel) - (+ wMelCS)    0.10093   0.130 Inf  0.778  0.8647 
 (- wMelCS) - (+ wMelCS) -1.69775   0.243 Inf -6.998  <.0001 

Temp = 28:
 contrast                estimate      SE  df z.ratio p.value
 (- wMel) - (+ wMel)      0.56138   0.139 Inf  4.032  0.0003 
 (- wMel) - (- wMelCS)    2.24778   0.280 Inf  8.024  <.0001 
 (- wMel) - (+ wMelCS)   -0.00533   0.119 Inf -0.045  1.0000 
 (+ wMel) - (- wMelCS)    1.68640   0.289 Inf  5.826  <.0001 
 (+ wMel) - (+ wMelCS)   -0.56671   0.140 Inf -4.049  0.0003 
 (- wMelCS) - (+ wMelCS) -2.25311   0.281 Inf -8.033  <.0001 

Results are given on the log (not the response) scale. 
P value adjustment: tukey method for comparing a family of 4 estimates 
[1] 3
                          Sum Sq  Df   F values       Pr(>F)       Pr(>F)
Temp                  996.235177   2 54.4462249 3.747818e-21 1.873909e-20
Cross                   1.442271   1  0.1576460 6.915906e-01 3.457953e+00
Infection             208.720511   1 22.8139784 2.692015e-06 1.346007e-05
Temp:Cross             39.808452   2  2.1756107 1.151696e-01 5.758480e-01
Temp:Infection         58.217902   2  3.1817236 4.279455e-02 2.139727e-01
Cross:Infection        88.168011   1  9.6371127 2.072406e-03 1.036203e-02
Temp:Cross:Infection   17.634464   2  0.9637584 3.825308e-01 1.912654e+00
Residuals            3009.954993 329         NA           NA           NA
### PostHoc ### 
Temp = 20:
 contrast                 estimate     SE  df z.ratio p.value
 (- wMel) - (+ wMel)     -0.722825 0.1262 Inf  -5.729 <.0001 
 (- wMel) - (- wMelCS)    0.512104 0.1619 Inf   3.164 0.0085 
 (- wMel) - (+ wMelCS)   -0.515413 0.1295 Inf  -3.982 0.0004 
 (+ wMel) - (- wMelCS)    1.234929 0.1383 Inf   8.928 <.0001 
 (+ wMel) - (+ wMelCS)    0.207412 0.0984 Inf   2.107 0.1507 
 (- wMelCS) - (+ wMelCS) -1.027516 0.1413 Inf  -7.271 <.0001 

Temp = 24:
 contrast                 estimate     SE  df z.ratio p.value
 (- wMel) - (+ wMel)      0.000251 0.0854 Inf   0.003 1.0000 
 (- wMel) - (- wMelCS)    0.389326 0.0943 Inf   4.127 0.0002 
 (- wMel) - (+ wMelCS)   -0.804651 0.0714 Inf -11.272 <.0001 
 (+ wMel) - (- wMelCS)    0.389074 0.0957 Inf   4.067 0.0003 
 (+ wMel) - (+ wMelCS)   -0.804902 0.0731 Inf -11.006 <.0001 
 (- wMelCS) - (+ wMelCS) -1.193977 0.0834 Inf -14.321 <.0001 

Temp = 28:
 contrast                 estimate     SE  df z.ratio p.value
 (- wMel) - (+ wMel)      0.180674 0.0665 Inf   2.717 0.0333 
 (- wMel) - (- wMelCS)    0.082823 0.0660 Inf   1.255 0.5919 
 (- wMel) - (+ wMelCS)   -0.495682 0.0583 Inf  -8.506 <.0001 
 (+ wMel) - (- wMelCS)   -0.097852 0.0666 Inf  -1.468 0.4567 
 (+ wMel) - (+ wMelCS)   -0.676356 0.0590 Inf -11.467 <.0001 
 (- wMelCS) - (+ wMelCS) -0.578505 0.0584 Inf  -9.899 <.0001 

Results are given on the log (not the response) scale. 
P value adjustment: tukey method for comparing a family of 4 estimates 
[1] 5
                           Sum Sq  Df     F values       Pr(>F)       Pr(>F)
Temp                 6.554977e+02   2 34.260659432 3.293213e-14 1.646607e-13
Cross                1.478201e+01   1  1.545212021 2.147537e-01 1.073768e+00
Infection            2.480463e+02   1 25.929092544 6.058854e-07 3.029427e-06
Temp:Cross           3.112671e+01   2  1.626888517 1.981615e-01 9.908074e-01
Temp:Infection       7.277744e-02   2  0.003803832 9.962034e-01 4.981017e+00
Cross:Infection      1.466056e+00   1  0.153251640 6.957077e-01 3.478538e+00
Temp:Cross:Infection 2.459778e+00   2  0.128564326 8.794024e-01 4.397012e+00
Residuals            3.061226e+03 320           NA           NA           NA
### PostHoc ### 
Temp = 20:
 contrast                estimate     SE  df z.ratio p.value
 (- wMel) - (+ wMel)     -0.42097 0.0966 Inf  -4.359 0.0001 
 (- wMel) - (- wMelCS)   -0.05682 0.1012 Inf  -0.561 0.9435 
 (- wMel) - (+ wMelCS)   -0.51171 0.0937 Inf  -5.459 <.0001 
 (+ wMel) - (- wMelCS)    0.36415 0.0841 Inf   4.329 0.0001 
 (+ wMel) - (+ wMelCS)   -0.09074 0.0749 Inf  -1.211 0.6198 
 (- wMelCS) - (+ wMelCS) -0.45489 0.0809 Inf  -5.626 <.0001 

Temp = 24:
 contrast                estimate     SE  df z.ratio p.value
 (- wMel) - (+ wMel)     -0.53308 0.0629 Inf  -8.474 <.0001 
 (- wMel) - (- wMelCS)   -0.38384 0.0657 Inf  -5.845 <.0001 
 (- wMel) - (+ wMelCS)   -0.73057 0.0638 Inf -11.459 <.0001 
 (+ wMel) - (- wMelCS)    0.14924 0.0541 Inf   2.760 0.0295 
 (+ wMel) - (+ wMelCS)   -0.19748 0.0517 Inf  -3.819 0.0008 
 (- wMelCS) - (+ wMelCS) -0.34672 0.0550 Inf  -6.299 <.0001 

Temp = 28:
 contrast                estimate     SE  df z.ratio p.value
 (- wMel) - (+ wMel)     -0.48193 0.0577 Inf  -8.350 <.0001 
 (- wMel) - (- wMelCS)    0.00591 0.0667 Inf   0.089 0.9998 
 (- wMel) - (+ wMelCS)   -0.41985 0.0587 Inf  -7.149 <.0001 
 (+ wMel) - (- wMelCS)    0.48783 0.0586 Inf   8.323 <.0001 
 (+ wMel) - (+ wMelCS)    0.06207 0.0493 Inf   1.258 0.5895 
 (- wMelCS) - (+ wMelCS) -0.42576 0.0596 Inf  -7.142 <.0001 

Results are given on the log (not the response) scale. 
P value adjustment: tukey method for comparing a family of 4 estimates 
[1] 7
                          Sum Sq  Df   F values       Pr(>F)       Pr(>F)
Temp                  228.061110   2 10.8577336 2.815116e-05 0.0001407558
Cross                  29.468518   1  2.8059262 9.497266e-02 0.4748632870
Infection             186.733752   1 17.7803690 3.298065e-05 0.0001649032
Temp:Cross             16.617458   2  0.7911385 4.542845e-01 2.2714227279
Temp:Infection          2.582637   2  0.1229565 8.843473e-01 4.4217364961
Cross:Infection         3.444676   1  0.3279943 5.672773e-01 2.8363863501
Temp:Cross:Infection   10.384357   2  0.4943876 6.104471e-01 3.0522353727
Residuals            3108.663861 296         NA           NA           NA
### PostHoc ### 
Temp = 20:
 contrast                estimate     SE  df z.ratio p.value
 (- wMel) - (+ wMel)      -0.2635 0.0838 Inf -3.145  0.0090 
 (- wMel) - (- wMelCS)     0.1767 0.0879 Inf  2.010  0.1841 
 (- wMel) - (+ wMelCS)    -0.4335 0.0813 Inf -5.335  <.0001 
 (+ wMel) - (- wMelCS)     0.4402 0.0719 Inf  6.120  <.0001 
 (+ wMel) - (+ wMelCS)    -0.1700 0.0636 Inf -2.672  0.0378 
 (- wMelCS) - (+ wMelCS)  -0.6102 0.0690 Inf -8.845  <.0001 

Temp = 24:
 contrast                estimate     SE  df z.ratio p.value
 (- wMel) - (+ wMel)      -0.2833 0.0683 Inf -4.148  0.0002 
 (- wMel) - (- wMelCS)    -0.1240 0.0655 Inf -1.893  0.2311 
 (- wMel) - (+ wMelCS)    -0.4917 0.0603 Inf -8.157  <.0001 
 (+ wMel) - (- wMelCS)     0.1592 0.0622 Inf  2.561  0.0511 
 (+ wMel) - (+ wMelCS)    -0.2085 0.0566 Inf -3.681  0.0013 
 (- wMelCS) - (+ wMelCS)  -0.3677 0.0533 Inf -6.903  <.0001 

Temp = 28:
 contrast                estimate     SE  df z.ratio p.value
 (- wMel) - (+ wMel)      -0.4295 0.0716 Inf -5.998  <.0001 
 (- wMel) - (- wMelCS)    -0.3507 0.0754 Inf -4.652  <.0001 
 (- wMel) - (+ wMelCS)    -0.6615 0.0697 Inf -9.487  <.0001 
 (+ wMel) - (- wMelCS)     0.0789 0.0644 Inf  1.226  0.6105 
 (+ wMel) - (+ wMelCS)    -0.2320 0.0577 Inf -4.024  0.0003 
 (- wMelCS) - (+ wMelCS)  -0.3109 0.0623 Inf -4.993  <.0001 

Results are given on the log (not the response) scale. 
P value adjustment: tukey method for comparing a family of 4 estimates 
[1] 9
                         Sum Sq  Df  F values       Pr(>F)       Pr(>F)
Temp                  118.06755   2  5.914274 3.097920e-03 0.0154895992
Cross                  46.34133   1  4.642687 3.215327e-02 0.1607663573
Infection             170.14007   1 17.045411 4.995426e-05 0.0002497713
Temp:Cross             57.81730   2  2.896201 5.711074e-02 0.2855537058
Temp:Infection         25.76410   2  1.290583 2.769590e-01 1.3847949104
Cross:Infection       119.63511   1 11.985593 6.316544e-04 0.0031582718
Temp:Cross:Infection   37.82997   2  1.894990 1.524988e-01 0.7624941269
Residuals            2465.44939 247        NA           NA           NA
### PostHoc ### 
Temp = 20:
 contrast                estimate     SE  df z.ratio p.value
 (- wMel) - (+ wMel)     -0.09307 0.0898 Inf  -1.036 0.7281 
 (- wMel) - (- wMelCS)    0.75834 0.1434 Inf   5.288 <.0001 
 (- wMel) - (+ wMelCS)   -0.43591 0.0779 Inf  -5.594 <.0001 
 (+ wMel) - (- wMelCS)    0.85141 0.1405 Inf   6.059 <.0001 
 (+ wMel) - (+ wMelCS)   -0.34284 0.0725 Inf  -4.731 <.0001 
 (- wMelCS) - (+ wMelCS) -1.19425 0.1332 Inf  -8.963 <.0001 

Temp = 24:
 contrast                estimate     SE  df z.ratio p.value
 (- wMel) - (+ wMel)     -0.11767 0.0747 Inf  -1.575 0.3931 
 (- wMel) - (- wMelCS)    0.07756 0.0807 Inf   0.961 0.7719 
 (- wMel) - (+ wMelCS)   -0.23304 0.0622 Inf  -3.748 0.0010 
 (+ wMel) - (- wMelCS)    0.19523 0.0844 Inf   2.312 0.0952 
 (+ wMel) - (+ wMelCS)   -0.11537 0.0669 Inf  -1.725 0.3108 
 (- wMelCS) - (+ wMelCS) -0.31060 0.0736 Inf  -4.222 0.0001 

Temp = 28:
 contrast                estimate     SE  df z.ratio p.value
 (- wMel) - (+ wMel)      0.00087 0.0596 Inf   0.015 1.0000 
 (- wMel) - (- wMelCS)    1.04012 0.0877 Inf  11.861 <.0001 
 (- wMel) - (+ wMelCS)    0.03766 0.0615 Inf   0.612 0.9282 
 (+ wMel) - (- wMelCS)    1.03925 0.0850 Inf  12.228 <.0001 
 (+ wMel) - (+ wMelCS)    0.03679 0.0576 Inf   0.639 0.9194 
 (- wMelCS) - (+ wMelCS) -1.00245 0.0864 Inf -11.608 <.0001 

Results are given on the log (not the response) scale. 
P value adjustment: tukey method for comparing a family of 4 estimates 
