# Supplementary material for: Complex effects of environment and Wolbachia infections on the life history of Drosophila melanogaster hosts
Source: J Evol Biol. 2022 May 9;35(6):788–802. doi: 10.1111/jeb.14016 (PMC9321091; doi:10.1111/jeb.14016)
Supplement: Supplementary file 1 — Supplementary Material [file JEB-35-788-s001.zip › Supplemental data/Statistics/FemurLength.txt]

Analysis of Deviance Table (Type III Wald F tests with Kenward-Roger df)

Response: Femur
                              F Df Df.res    Pr(>F)    
(Intercept)          81957.0606  1 43.580 < 2.2e-16 ***
Temp                    34.6916  2 43.347 1.009e-09 ***
Cross                    0.0742  1 43.580   0.78661    
Infection                3.0170  1 43.580   0.08946 .  
Temp:Cross               0.4884  2 43.347   0.61697    
Temp:Infection           1.4071  2 43.347   0.25582    
Cross:Infection          0.4511  1 43.580   0.50535    
Temp:Cross:Infection     1.1619  2 43.347   0.32246    
---
Signif. codes:  0 ‘***’ 0.001 ‘**’ 0.01 ‘*’ 0.05 ‘.’ 0.1 ‘ ’ 1
