# Supplementary material for: Complex effects of environment and Wolbachia infections on the life history of Drosophila melanogaster hosts
Source: J Evol Biol. 2022 May 9;35(6):788–802. doi: 10.1111/jeb.14016 (PMC9321091; doi:10.1111/jeb.14016)
Supplement: Supplementary file 1 — Supplementary Material [file JEB-35-788-s001.zip › Supplemental data/Statistics/Longevity.txt]

Analysis of Deviance Table (Type III tests)

Response: Surv(Age)
                         Df    Chisq Pr(>Chisq)    
Sex                       1  78.1100  < 2.2e-16 ***
Temp                      2 419.8350  < 2.2e-16 ***
Cross                     1   0.0909   0.762979    
Infection                 1   0.5530   0.457082    
Sex:Temp                  2   7.2979   0.026019 *  
Sex:Cross                 1   6.2725   0.012263 *  
Temp:Cross                2   2.9125   0.233112    
Sex:Infection             1  35.8191  2.165e-09 ***
Temp:Infection            2  46.3945  8.425e-11 ***
Cross:Infection           1   0.0027   0.958548    
Sex:Temp:Cross            2   0.9531   0.620931    
Sex:Temp:Infection        2   9.4834   0.008724 ** 
Sex:Cross:Infection       1  22.6092  1.985e-06 ***
Temp:Cross:Infection      2   3.3774   0.184759    
Sex:Temp:Cross:Infection  2   0.4702   0.790500    
---
Signif. codes:  0 ‘***’ 0.001 ‘**’ 0.01 ‘*’ 0.05 ‘.’ 0.1 ‘ ’ 1
### PostHoc ### 
Temp = 20, Sex = female:
 contrast                estimate    SE  df z.ratio p.value
 (- wMel) - (+ wMel)       2.0129 0.443 Inf  4.544  <.0001 
 (- wMel) - (- wMelCS)     0.4915 0.419 Inf  1.173  0.6441 
 (- wMel) - (+ wMelCS)     1.4225 0.411 Inf  3.462  0.0030 
 (+ wMel) - (- wMelCS)    -1.5214 0.367 Inf -4.140  0.0002 
 (+ wMel) - (+ wMelCS)    -0.5904 0.343 Inf -1.719  0.3136 
 (- wMelCS) - (+ wMelCS)   0.9310 0.328 Inf  2.836  0.0236 

Temp = 24, Sex = female:
 contrast                estimate    SE  df z.ratio p.value
 (- wMel) - (+ wMel)      -0.4210 0.352 Inf -1.195  0.6303 
 (- wMel) - (- wMelCS)     0.1713 0.350 Inf  0.490  0.9614 
 (- wMel) - (+ wMelCS)    -0.4666 0.341 Inf -1.367  0.5201 
 (+ wMel) - (- wMelCS)     0.5923 0.321 Inf  1.843  0.2531 
 (+ wMel) - (+ wMelCS)    -0.0456 0.312 Inf -0.146  0.9989 
 (- wMelCS) - (+ wMelCS)  -0.6379 0.309 Inf -2.066  0.1644 

Temp = 28, Sex = female:
 contrast                estimate    SE  df z.ratio p.value
 (- wMel) - (+ wMel)       0.4800 0.355 Inf  1.352  0.5296 
 (- wMel) - (- wMelCS)     0.8239 0.379 Inf  2.173  0.1307 
 (- wMel) - (+ wMelCS)     0.4559 0.332 Inf  1.375  0.5153 
 (+ wMel) - (- wMelCS)     0.3439 0.350 Inf  0.982  0.7599 
 (+ wMel) - (+ wMelCS)    -0.0240 0.299 Inf -0.081  0.9998 
 (- wMelCS) - (+ wMelCS)  -0.3680 0.327 Inf -1.126  0.6733 

Temp = 20, Sex = male:
 contrast                estimate    SE  df z.ratio p.value
 (- wMel) - (+ wMel)      -0.4380 0.435 Inf -1.006  0.7459 
 (- wMel) - (- wMelCS)    -0.7524 0.412 Inf -1.826  0.2612 
 (- wMel) - (+ wMelCS)    -0.5157 0.412 Inf -1.253  0.5929 
 (+ wMel) - (- wMelCS)    -0.3144 0.376 Inf -0.836  0.8374 
 (+ wMel) - (+ wMelCS)    -0.0776 0.376 Inf -0.206  0.9969 
 (- wMelCS) - (+ wMelCS)   0.2367 0.346 Inf  0.685  0.9029 

Temp = 24, Sex = male:
 contrast                estimate    SE  df z.ratio p.value
 (- wMel) - (+ wMel)      -1.4087 0.332 Inf -4.247  0.0001 
 (- wMel) - (- wMelCS)    -0.6667 0.332 Inf -2.008  0.1849 
 (- wMel) - (+ wMelCS)    -1.0655 0.321 Inf -3.324  0.0049 
 (+ wMel) - (- wMelCS)     0.7420 0.322 Inf  2.305  0.0969 
 (+ wMel) - (+ wMelCS)     0.3432 0.311 Inf  1.104  0.6873 
 (- wMelCS) - (+ wMelCS)  -0.3988 0.315 Inf -1.266  0.5846 

Temp = 28, Sex = male:
 contrast                estimate    SE  df z.ratio p.value
 (- wMel) - (+ wMel)      -1.0659 0.333 Inf -3.199  0.0075 
 (- wMel) - (- wMelCS)    -0.4409 0.347 Inf -1.269  0.5827 
 (- wMel) - (+ wMelCS)    -0.9350 0.318 Inf -2.940  0.0173 
 (+ wMel) - (- wMelCS)     0.6250 0.319 Inf  1.957  0.2046 
 (+ wMel) - (+ wMelCS)     0.1309 0.285 Inf  0.460  0.9677 
 (- wMelCS) - (+ wMelCS)  -0.4941 0.304 Inf -1.623  0.3654 

Results are given on the log (not the response) scale. 
P value adjustment: tukey method for comparing a family of 4 estimates 
