# Supplementary material for: Complex effects of environment and Wolbachia infections on the life history of Drosophila melanogaster hosts
Source: J Evol Biol. 2022 May 9;35(6):788–802. doi: 10.1111/jeb.14016 (PMC9321091; doi:10.1111/jeb.14016)
Supplement: Supplementary file 1 — Supplementary Material [file JEB-35-788-s001.zip › Supplemental data/Statistics/MatureEggs.txt]

[1] "24h"
[1] 0.8149466
[1] "48h"
[1] 0.2214984
Analysis of Deviance Table (Type III Wald chisquare tests)

Response: Eggs
                        Chisq Df Pr(>Chisq)    
(Intercept)          227.9765  1  < 2.2e-16 ***
Temp                  59.2794  2  1.342e-13 ***
Cross                  0.0697  1   0.791845    
Infection              0.1002  1   0.751589    
Temp:Cross             1.6226  2   0.444284    
Temp:Infection        12.2851  2   0.002149 ** 
Cross:Infection        7.9733  1   0.004747 ** 
Temp:Cross:Infection  10.9066  2   0.004282 ** 
---
Signif. codes:  0 ‘***’ 0.001 ‘**’ 0.01 ‘*’ 0.05 ‘.’ 0.1 ‘ ’ 1
### PostHoc ### 
Temp = 20:
 contrast                estimate    SE  df t.ratio p.value
 (- wMel) - (+ wMel)       1.0311 0.371 293  2.776  0.0297 
 (- wMel) - (- wMelCS)     0.5788 0.430 293  1.346  0.5341 
 (- wMel) - (+ wMelCS)     0.4654 0.337 293  1.380  0.5131 
 (+ wMel) - (- wMelCS)    -0.4523 0.431 293 -1.050  0.7201 
 (+ wMel) - (+ wMelCS)    -0.5657 0.338 293 -1.671  0.3408 
 (- wMelCS) - (+ wMelCS)  -0.1134 0.402 293 -0.282  0.9921 

Temp = 24:
 contrast                estimate    SE  df t.ratio p.value
 (- wMel) - (+ wMel)       0.0752 0.241 293  0.313  0.9894 
 (- wMel) - (- wMelCS)    -0.0375 0.260 293 -0.144  0.9989 
 (- wMel) - (+ wMelCS)     0.3453 0.265 293  1.303  0.5618 
 (+ wMel) - (- wMelCS)    -0.1127 0.224 293 -0.503  0.9584 
 (+ wMel) - (+ wMelCS)     0.2701 0.230 293  1.176  0.6424 
 (- wMelCS) - (+ wMelCS)   0.3827 0.250 293  1.531  0.4204 

Temp = 28:
 contrast                estimate    SE  df t.ratio p.value
 (- wMel) - (+ wMel)       0.0995 0.299 293  0.333  0.9873 
 (- wMel) - (- wMelCS)     0.4417 0.336 293  1.313  0.5553 
 (- wMel) - (+ wMelCS)    -0.7905 0.275 293 -2.870  0.0227 
 (+ wMel) - (- wMelCS)     0.3423 0.302 293  1.134  0.6691 
 (+ wMel) - (+ wMelCS)    -0.8900 0.233 293 -3.827  0.0009 
 (- wMelCS) - (+ wMelCS)  -1.2322 0.279 293 -4.416  0.0001 

Results are given on the log (not the response) scale. 
P value adjustment: tukey method for comparing a family of 4 estimates 
