# Supplementary material for: Complex effects of environment and Wolbachia infections on the life history of Drosophila melanogaster hosts
Source: J Evol Biol. 2022 May 9;35(6):788–802. doi: 10.1111/jeb.14016 (PMC9321091; doi:10.1111/jeb.14016)
Supplement: Supplementary file 1 — Supplementary Material [file JEB-35-788-s001.zip › Supplemental data/Statistics/Ovaries.txt]

Analysis of Deviance Table (Type III Wald chisquare tests)

Response: Ovarioles
                              Chisq Df Pr(>Chisq)    
(Intercept)              50770.3392  1  < 2.2e-16 ***
Age                          2.7747  1    0.09577 .  
Temp                        27.1604  2  1.265e-06 ***
Cross                        0.9293  1    0.33505    
Infection                    0.5136  1    0.47358    
Age:Temp                     0.1831  2    0.91254    
Age:Cross                    1.9704  1    0.16041    
Temp:Cross                   1.0204  2    0.60039    
Age:Infection                0.1570  1    0.69193    
Temp:Infection               0.4406  2    0.80230    
Cross:Infection              0.7687  1    0.38063    
Age:Temp:Cross               5.4730  2    0.06480 .  
Age:Temp:Infection           0.7991  2    0.67063    
Age:Cross:Infection          0.3624  1    0.54716    
Temp:Cross:Infection         1.5416  2    0.46265    
Age:Temp:Cross:Infection     0.2229  2    0.89452    
---
Signif. codes:  0 ‘***’ 0.001 ‘**’ 0.01 ‘*’ 0.05 ‘.’ 0.1 ‘ ’ 1
